# Supplementary material for: Development and Mechanistic Studies of Oxidative Prins-Semipinacol Cyclization Reactions
Source: Org Lett. 2026 Apr 13;28(16):5092–6. doi: 10.1021/acs.orglett.6c00814 (PMC13123410; doi:10.1021/acs.orglett.6c00814)
Supplement: Supplementary file 2 [file ol6c00814_si_002.zip]

Archive with 2,582 entries (2,243 files):
- Prins FID Rev/
- Prins FID Rev/41/
- Prins FID Rev/41/CNMR/
- Prins FID Rev/41/CNMR/11/
- Prins FID Rev/41/CNMR/11/acqus
- Prins FID Rev/41/CNMR/11/stanprogram7788
- Prins FID Rev/41/CNMR/11/pdata/
- Prins FID Rev/41/CNMR/11/pdata/1/
- Prins FID Rev/41/CNMR/11/pdata/1/parm.txt
- Prins FID Rev/41/CNMR/11/pdata/1/outd
- Prins FID Rev/41/CNMR/11/pdata/1/peaklist.xml
- Prins FID Rev/41/CNMR/11/pdata/1/intrng
- Prins FID Rev/41/CNMR/11/pdata/1/peaks
- Prins FID Rev/41/CNMR/11/pdata/1/1r
- Prins FID Rev/41/CNMR/11/pdata/1/title
- Prins FID Rev/41/CNMR/11/pdata/1/1i
- Prins FID Rev/41/CNMR/11/pdata/1/procs
- Prins FID Rev/41/CNMR/11/pdata/1/peakrng
- Prins FID Rev/41/CNMR/11/pdata/1/auditp.txt
- Prins FID Rev/41/CNMR/11/pdata/1/proc
- Prins FID Rev/41/CNMR/11/uxnmr.par
- Prins FID Rev/41/CNMR/11/pulseprogram
- Prins FID Rev/41/CNMR/11/prosol_History
- Prins FID Rev/41/CNMR/11/scon2
- Prins FID Rev/41/CNMR/11/fq1list
- Prins FID Rev/41/CNMR/11/fid
- Prins FID Rev/41/CNMR/11/acqu
- Prins FID Rev/41/CNMR/11/shimvalues
- Prins FID Rev/41/CNMR/11/specpar
- Prins FID Rev/41/CNMR/11/audita.txt
- Prins FID Rev/41/CNMR/11/precom.output
- Prins FID Rev/41/CNMR/11/format.temp
- Prins FID Rev/41/CNMR/11/uxnmr.info
- Prins FID Rev/41/CNMR/11/cpdprg2
- Prins FID Rev/41/HNMR/
- Prins FID Rev/41/HNMR/10/
- Prins FID Rev/41/HNMR/10/stanprogram1324
- Prins FID Rev/41/HNMR/10/acqus
- Prins FID Rev/41/HNMR/10/pdata/
- Prins FID Rev/41/HNMR/10/pdata/1/
- Prins FID Rev/41/HNMR/10/pdata/1/parm.txt
- Prins FID Rev/41/HNMR/10/pdata/1/outd
- Prins FID Rev/41/HNMR/10/pdata/1/peaklist.xml
- Prins FID Rev/41/HNMR/10/pdata/1/intrng
- Prins FID Rev/41/HNMR/10/pdata/1/peaks
- Prins FID Rev/41/HNMR/10/pdata/1/1r
- Prins FID Rev/41/HNMR/10/pdata/1/title
- Prins FID Rev/41/HNMR/10/pdata/1/1i
- Prins FID Rev/41/HNMR/10/pdata/1/procs
- Prins FID Rev/41/HNMR/10/pdata/1/peakrng
- Prins FID Rev/41/HNMR/10/pdata/1/auditp.txt
- Prins FID Rev/41/HNMR/10/pdata/1/proc
- Prins FID Rev/41/HNMR/10/uxnmr.par
- Prins FID Rev/41/HNMR/10/pulseprogram
- Prins FID Rev/41/HNMR/10/prosol_History
- Prins FID Rev/41/HNMR/10/scon2
- Prins FID Rev/41/HNMR/10/fq1list
- Prins FID Rev/41/HNMR/10/fid
- Prins FID Rev/41/HNMR/10/acqu
- Prins FID Rev/41/HNMR/10/topshimreport
- Prins FID Rev/41/HNMR/10/shimvalues
- Prins FID Rev/41/HNMR/10/specpar
- Prins FID Rev/41/HNMR/10/audita.txt
- Prins FID Rev/41/HNMR/10/precom.output
- Prins FID Rev/41/HNMR/10/format.temp
- Prins FID Rev/41/HNMR/10/uxnmr.info
- Prins FID Rev/24/
- Prins FID Rev/24/CNMR/
- Prins FID Rev/24/CNMR/11/
- Prins FID Rev/24/CNMR/11/acqus
- Prins FID Rev/24/CNMR/11/pdata/
- Prins FID Rev/24/CNMR/11/pdata/1/
- Prins FID Rev/24/CNMR/11/pdata/1/parm.txt
- Prins FID Rev/24/CNMR/11/pdata/1/outd
- Prins FID Rev/24/CNMR/11/pdata/1/peaklist.xml
- Prins FID Rev/24/CNMR/11/pdata/1/intrng
- Prins FID Rev/24/CNMR/11/pdata/1/peaks
- Prins FID Rev/24/CNMR/11/pdata/1/1r
- Prins FID Rev/24/CNMR/11/pdata/1/title
- Prins FID Rev/24/CNMR/11/pdata/1/1i
- Prins FID Rev/24/CNMR/11/pdata/1/procs
- Prins FID Rev/24/CNMR/11/pdata/1/peakrng
- Prins FID Rev/24/CNMR/11/pdata/1/auditp.txt
- Prins FID Rev/24/CNMR/11/pdata/1/proc
- Prins FID Rev/24/CNMR/11/uxnmr.par
- Prins FID Rev/24/CNMR/11/pulseprogram
- Prins FID Rev/24/CNMR/11/prosol_History
- Prins FID Rev/24/CNMR/11/scon2
- Prins FID Rev/24/CNMR/11/fq1list
- Prins FID Rev/24/CNMR/11/fid
- Prins FID Rev/24/CNMR/11/acqu
- Prins FID Rev/24/CNMR/11/topshimreport
- Prins FID Rev/24/CNMR/11/shimvalues
- Prins FID Rev/24/CNMR/11/specpar
- Prins FID Rev/24/CNMR/11/audita.txt
- Prins FID Rev/24/CNMR/11/precom.output
- Prins FID Rev/24/CNMR/11/format.temp
- Prins FID Rev/24/CNMR/11/uxnmr.info
- Prins FID Rev/24/CNMR/11/cpdprg2
- Prins FID Rev/24/CNMR/11/stanprogram10792
- Prins FID Rev/24/HNMR/
- Prins FID Rev/24/HNMR/10/
- Prins FID Rev/24/HNMR/10/acqus
- Prins FID Rev/24/HNMR/10/pdata/
- Prins FID Rev/24/HNMR/10/pdata/1/
- Prins FID Rev/24/HNMR/10/pdata/1/parm.txt
- Prins FID Rev/24/HNMR/10/pdata/1/outd
- Prins FID Rev/24/HNMR/10/pdata/1/integrals.txt
- Prins FID Rev/24/HNMR/10/pdata/1/peaklist.xml
- Prins FID Rev/24/HNMR/10/pdata/1/intrng
- Prins FID Rev/24/HNMR/10/pdata/1/peaks
- Prins FID Rev/24/HNMR/10/pdata/1/1r
- Prins FID Rev/24/HNMR/10/pdata/1/title
- Prins FID Rev/24/HNMR/10/pdata/1/1i
- Prins FID Rev/24/HNMR/10/pdata/1/procs
- Prins FID Rev/24/HNMR/10/pdata/1/peakrng
- Prins FID Rev/24/HNMR/10/pdata/1/auditp.txt
- Prins FID Rev/24/HNMR/10/pdata/1/proc
- Prins FID Rev/24/HNMR/10/uxnmr.par
- Prins FID Rev/24/HNMR/10/pulseprogram
- Prins FID Rev/24/HNMR/10/prosol_History
- Prins FID Rev/24/HNMR/10/scon2
- Prins FID Rev/24/HNMR/10/fq1list
- Prins FID Rev/24/HNMR/10/fid
- Prins FID Rev/24/HNMR/10/acqu
- Prins FID Rev/24/HNMR/10/shimvalues
- Prins FID Rev/24/HNMR/10/specpar
- Prins FID Rev/24/HNMR/10/audita.txt
- Prins FID Rev/24/HNMR/10/precom.output
- Prins FID Rev/24/HNMR/10/format.temp
- Prins FID Rev/24/HNMR/10/uxnmr.info
- Prins FID Rev/24/HNMR/10/stanprogram8704
- Prins FID Rev/10/
- Prins FID Rev/10/CNMR/
- Prins FID Rev/10/CNMR/11/
- Prins FID Rev/10/CNMR/11/acqus
- Prins FID Rev/10/CNMR/11/pdata/
- Prins FID Rev/10/CNMR/11/pdata/1/
- Prins FID Rev/10/CNMR/11/pdata/1/parm.txt
- Prins FID Rev/10/CNMR/11/pdata/1/outd
- Prins FID Rev/10/CNMR/11/pdata/1/peaklist.xml
- Prins FID Rev/10/CNMR/11/pdata/1/intrng
- Prins FID Rev/10/CNMR/11/pdata/1/peaks
- Prins FID Rev/10/CNMR/11/pdata/1/1r
- Prins FID Rev/10/CNMR/11/pdata/1/title
- Prins FID Rev/10/CNMR/11/pdata/1/1i
- Prins FID Rev/10/CNMR/11/pdata/1/procs
- Prins FID Rev/10/CNMR/11/pdata/1/peakrng
- Prins FID Rev/10/CNMR/11/pdata/1/auditp.txt
- Prins FID Rev/10/CNMR/11/pdata/1/proc
- Prins FID Rev/10/CNMR/11/uxnmr.par
- Prins FID Rev/10/CNMR/11/pulseprogram
- Prins FID Rev/10/CNMR/11/prosol_History
- Prins FID Rev/10/CNMR/11/scon2
- Prins FID Rev/10/CNMR/11/stanprogram8932
- Prins FID Rev/10/CNMR/11/fq1list
- Prins FID Rev/10/CNMR/11/fid
- Prins FID Rev/10/CNMR/11/acqu
- Prins FID Rev/10/CNMR/11/topshimreport
- Prins FID Rev/10/CNMR/11/shimvalues
- Prins FID Rev/10/CNMR/11/specpar
- Prins FID Rev/10/CNMR/11/audita.txt
- Prins FID Rev/10/CNMR/11/precom.output
- Prins FID Rev/10/CNMR/11/format.temp
- Prins FID Rev/10/CNMR/11/uxnmr.info
- Prins FID Rev/10/CNMR/11/cpdprg2
- Prins FID Rev/10/HNMR/
- Prins FID Rev/10/HNMR/10/
- Prins FID Rev/10/HNMR/10/acqus
- Prins FID Rev/10/HNMR/10/stanprogram7296
- Prins FID Rev/10/HNMR/10/pdata/
- Prins FID Rev/10/HNMR/10/pdata/1/
- Prins FID Rev/10/HNMR/10/pdata/1/parm.txt
- Prins FID Rev/10/HNMR/10/pdata/1/outd
- Prins FID Rev/10/HNMR/10/pdata/1/daisymultiplet.txt
- Prins FID Rev/10/HNMR/10/pdata/1/mol2ppm.txt
- Prins FID Rev/10/HNMR/10/pdata/1/int_labels.txt
- Prins FID Rev/10/HNMR/10/pdata/1/daisymultipletHZ.txt
- Prins FID Rev/10/HNMR/10/pdata/1/integrals.txt
- Prins FID Rev/10/HNMR/10/pdata/1/peaklist.xml
- Prins FID Rev/10/HNMR/10/pdata/1/multiplet_options.prop
- Prins FID Rev/10/HNMR/10/pdata/1/thumb.png
- Prins FID Rev/10/HNMR/10/pdata/1/intrng
- Prins FID Rev/10/HNMR/10/pdata/1/peaks
- Prins FID Rev/10/HNMR/10/pdata/1/1r
- Prins FID Rev/10/HNMR/10/pdata/1/title
- Prins FID Rev/10/HNMR/10/pdata/1/1i
- Prins FID Rev/10/HNMR/10/pdata/1/procs
- Prins FID Rev/10/HNMR/10/pdata/1/peakrng
- Prins FID Rev/10/HNMR/10/pdata/1/auditp.txt
- Prins FID Rev/10/HNMR/10/pdata/1/multipletHZ.txt
- Prins FID Rev/10/HNMR/10/pdata/1/proc
- Prins FID Rev/10/HNMR/10/pdata/1/multiplet.txt
- Prins FID Rev/10/HNMR/10/uxnmr.par
- Prins FID Rev/10/HNMR/10/pulseprogram
- Prins FID Rev/10/HNMR/10/prosol_History
- Prins FID Rev/10/HNMR/10/scon2
- Prins FID Rev/10/HNMR/10/fq1list
- Prins FID Rev/10/HNMR/10/fid
- Prins FID Rev/10/HNMR/10/acqu
- Prins FID Rev/10/HNMR/10/topshimreport
- Prins FID Rev/10/HNMR/10/shimvalues
- Prins FID Rev/10/HNMR/10/specpar
- Prins FID Rev/10/HNMR/10/audita.txt
- Prins FID Rev/10/HNMR/10/precom.output
- Prins FID Rev/10/HNMR/10/format.temp
- Prins FID Rev/10/HNMR/10/uxnmr.info
- Prins FID Rev/19'/
- Prins FID Rev/19'/CNMR/
- Prins FID Rev/19'/CNMR/11/
- Prins FID Rev/19'/CNMR/11/acqus
- Prins FID Rev/19'/CNMR/11/pdata/
- Prins FID Rev/19'/CNMR/11/pdata/1/
- Prins FID Rev/19'/CNMR/11/pdata/1/parm.txt
- Prins FID Rev/19'/CNMR/11/pdata/1/outd
- Prins FID Rev/19'/CNMR/11/pdata/1/peaklist.xml
- Prins FID Rev/19'/CNMR/11/pdata/1/intrng
- Prins FID Rev/19'/CNMR/11/pdata/1/peaks
- Prins FID Rev/19'/CNMR/11/pdata/1/1r
- Prins FID Rev/19'/CNMR/11/pdata/1/title
- Prins FID Rev/19'/CNMR/11/pdata/1/1i
- Prins FID Rev/19'/CNMR/11/pdata/1/procs
- Prins FID Rev/19'/CNMR/11/pdata/1/peakrng
- Prins FID Rev/19'/CNMR/11/pdata/1/auditp.txt
- Prins FID Rev/19'/CNMR/11/pdata/1/proc
- Prins FID Rev/19'/CNMR/11/uxnmr.par
- Prins FID Rev/19'/CNMR/11/pulseprogram
- Prins FID Rev/19'/CNMR/11/prosol_History
- Prins FID Rev/19'/CNMR/11/scon2
- Prins FID Rev/19'/CNMR/11/fq1list
- Prins FID Rev/19'/CNMR/11/fid
- Prins FID Rev/19'/CNMR/11/acqu
- Prins FID Rev/19'/CNMR/11/topshimreport
- Prins FID Rev/19'/CNMR/11/shimvalues
- Prins FID Rev/19'/CNMR/11/specpar
- Prins FID Rev/19'/CNMR/11/audita.txt
- Prins FID Rev/19'/CNMR/11/stanprogram2028
- Prins FID Rev/19'/CNMR/11/precom.output
- Prins FID Rev/19'/CNMR/11/format.temp
- Prins FID Rev/19'/CNMR/11/uxnmr.info
- Prins FID Rev/19'/CNMR/11/cpdprg2
- Prins FID Rev/19'/CNMR/11/overflow_log_dru1.txt
- Prins FID Rev/19'/HNMR/
- Prins FID Rev/19'/HNMR/10/
- Prins FID Rev/19'/HNMR/10/acqus
- Prins FID Rev/19'/HNMR/10/pdata/
- Prins FID Rev/19'/HNMR/10/pdata/1/
- Prins FID Rev/19'/HNMR/10/pdata/1/parm.txt
- Prins FID Rev/19'/HNMR/10/pdata/1/outd
- Prins FID Rev/19'/HNMR/10/pdata/1/peaklist.xml
- Prins FID Rev/19'/HNMR/10/pdata/1/intrng
- Prins FID Rev/19'/HNMR/10/pdata/1/peaks
- Prins FID Rev/19'/HNMR/10/pdata/1/1r
- Prins FID Rev/19'/HNMR/10/pdata/1/title
- Prins FID Rev/19'/HNMR/10/pdata/1/1i
- Prins FID Rev/19'/HNMR/10/pdata/1/procs
- Prins FID Rev/19'/HNMR/10/pdata/1/peakrng
- Prins FID Rev/19'/HNMR/10/pdata/1/auditp.txt
- Prins FID Rev/19'/HNMR/10/pdata/1/proc
- Prins FID Rev/19'/HNMR/10/uxnmr.par
- Prins FID Rev/19'/HNMR/10/pulseprogram
- Prins FID Rev/19'/HNMR/10/prosol_History
- Prins FID Rev/19'/HNMR/10/scon2
- Prins FID Rev/19'/HNMR/10/fq1list
- Prins FID Rev/19'/HNMR/10/fid
- Prins FID Rev/19'/HNMR/10/acqu
- Prins FID Rev/19'/HNMR/10/topshimreport
- Prins FID Rev/19'/HNMR/10/stanprogram7848
- Prins FID Rev/19'/HNMR/10/shimvalues
- Prins FID Rev/19'/HNMR/10/specpar
- Prins FID Rev/19'/HNMR/10/audita.txt
- Prins FID Rev/19'/HNMR/10/precom.output
- Prins FID Rev/19'/HNMR/10/format.temp
- Prins FID Rev/19'/HNMR/10/uxnmr.info
- Prins FID Rev/S2/
- Prins FID Rev/S2/CNMR/
- Prins FID Rev/S2/CNMR/11/
- Prins FID Rev/S2/CNMR/11/acqus
- Prins FID Rev/S2/CNMR/11/pdata/
- Prins FID Rev/S2/CNMR/11/pdata/1/
- Prins FID Rev/S2/CNMR/11/pdata/1/parm.txt
- Prins FID Rev/S2/CNMR/11/pdata/1/outd
- Prins FID Rev/S2/CNMR/11/pdata/1/peaklist.xml
- Prins FID Rev/S2/CNMR/11/pdata/1/intrng
- Prins FID Rev/S2/CNMR/11/pdata/1/peaks
- Prins FID Rev/S2/CNMR/11/pdata/1/1r
- Prins FID Rev/S2/CNMR/11/pdata/1/title
- Prins FID Rev/S2/CNMR/11/pdata/1/1i
- Prins FID Rev/S2/CNMR/11/pdata/1/procs
- Prins FID Rev/S2/CNMR/11/pdata/1/peakrng
- Prins FID Rev/S2/CNMR/11/pdata/1/auditp.txt
- Prins FID Rev/S2/CNMR/11/pdata/1/proc
- Prins FID Rev/S2/CNMR/11/uxnmr.par
- Prins FID Rev/S2/CNMR/11/pulseprogram
- Prins FID Rev/S2/CNMR/11/prosol_History
- Prins FID Rev/S2/CNMR/11/scon2
- Prins FID Rev/S2/CNMR/11/fq1list
- Prins FID Rev/S2/CNMR/11/fid
- Prins FID Rev/S2/CNMR/11/acqu
- Prins FID Rev/S2/CNMR/11/shimvalues
[truncated: 2,282 more entries]
