# Supplementary material for: Development and Mechanistic Studies of Oxidative Prins-Semipinacol Cyclization Reactions
Source: Org Lett. 2026 Apr 13;28(16):5092–6. doi: 10.1021/acs.orglett.6c00814 (PMC13123410; doi:10.1021/acs.orglett.6c00814)
Supplement: Supplementary file 2 [file ol6c00814_si_002.zip › Prins FID Rev/41/CNMR/11/pdata/1/peaklist.xml]

<?xml version="1.0" encoding="UTF-8"?>
<PeakList>
  <PeakList1D>
    <PeakList1DHeader creator="nmr" date="2025-03-22T01:25:26.504-04:00" expNo="11" name="KRG-4-525 char" owner="" procNo="1" source="E:/2025/data/Floreancig/nmr">
      <PeakPickDetails>F1=218.323196ppm, F2=-18.323137ppm, MI=0.00cm, MAXI=10000.00cm, PC=1.400
      </PeakPickDetails>
    </PeakList1DHeader>
    <Peak1D F1="170.620300" intensity="5.687380e+000" type="0"/>
    <Peak1D F1="137.759476" intensity="6.645114e+000" type="0"/>
    <Peak1D F1="133.713623" intensity="5.320543e+000" type="0"/>
    <Peak1D F1="130.131744" intensity="4.915548e+000" type="0"/>
    <Peak1D F1="128.834167" intensity="1.301247e+001" type="0"/>
    <Peak1D F1="128.057251" intensity="1.130150e+001" type="0"/>
    <Peak1D F1="126.267532" intensity="1.176101e+001" type="0"/>
    <Peak1D F1="125.576302" intensity="1.365735e+001" type="0"/>
    <Peak1D F1="125.490906" intensity="1.256350e+001" type="0"/>
    <Peak1D F1="123.103821" intensity="1.138289e+001" type="0"/>
    <Peak1D F1="122.790131" intensity="1.180277e+001" type="0"/>
    <Peak1D F1="80.793518" intensity="1.040168e+001" type="0"/>
    <Peak1D F1="77.289047" intensity="5.166616e+001" type="0"/>
    <Peak1D F1="77.034828" intensity="5.195781e+001" type="0"/>
    <Peak1D F1="76.780411" intensity="5.184021e+001" type="0"/>
    <Peak1D F1="71.369438" intensity="1.365132e+001" type="0"/>
    <Peak1D F1="63.697945" intensity="1.265696e+001" type="0"/>
    <Peak1D F1="44.474968" intensity="1.395248e+001" type="0"/>
    <Peak1D F1="37.065540" intensity="1.327060e+001" type="0"/>
    <Peak1D F1="34.335503" intensity="1.461489e+001" type="0"/>
    <Peak1D F1="29.562168" intensity="1.500000e+001" type="0"/>
    <Peak1D F1="15.685706" intensity="1.281915e+001" type="0"/>
    <Peak1D F1="14.208903" intensity="4.353133e-001" type="0"/>
  </PeakList1D>
</PeakList>
