# Supplementary material for: Development and Mechanistic Studies of Oxidative Prins-Semipinacol Cyclization Reactions
Source: Org Lett. 2026 Apr 13;28(16):5092–6. doi: 10.1021/acs.orglett.6c00814 (PMC13123410; doi:10.1021/acs.orglett.6c00814)
Supplement: Supplementary file 2 [file ol6c00814_si_002.zip › Prins FID Rev/41/CNMR/11/pdata/1/intrng]

P 0
129.003071   128.475875
128.259218   127.378150
126.446528   126.114322
125.912110   125.334360
123.333901   122.633379
77.554448   76.507277
71.524184   71.018653
63.890665   63.291249
44.644373   44.203839
37.249175   36.844750
34.569860   34.158213
29.853977   28.972909
16.197415   15.287459
