# Supplementary material for: Development and Mechanistic Studies of Oxidative Prins-Semipinacol Cyclization Reactions
Source: Org Lett. 2026 Apr 13;28(16):5092–6. doi: 10.1021/acs.orglett.6c00814 (PMC13123410; doi:10.1021/acs.orglett.6c00814)
Supplement: Supplementary file 2 [file ol6c00814_si_002.zip › Prins FID Rev/41/CNMR/11/pdata/1/peakrng]

P    #regions in PPM
# 2025-03-22 01:25:26 -0400  nmr@NMR500
# low field   high field   mi   maxi
  218.323196411133  -18.3231375264313  0.000  10000.000  # for region 1
