# Supplementary material for: Development and Mechanistic Studies of Oxidative Prins-Semipinacol Cyclization Reactions
Source: Org Lett. 2026 Apr 13;28(16):5092–6. doi: 10.1021/acs.orglett.6c00814 (PMC13123410; doi:10.1021/acs.orglett.6c00814)
Supplement: Supplementary file 2 [file ol6c00814_si_002.zip › Prins FID Rev/41/CNMR/11/pdata/1/auditp.txt]

##TITLE= Audit trail, TopSpin 3.6.2
##JCAMPDX= 5.01
##ORIGIN= Bruker BioSpin GmbH
##OWNER= nmr
$$ //10.226.35.50/2025/data/Floreancig/nmr/KRG-4-525 char/11/pdata/1/auditp.txt
##AUDIT TRAIL=  $$ (NUMBER, WHEN, WHO, WHERE, PROCESS, VERSION, WHAT)
(   1,<2025-03-22 01:25:23.801 -0400>,<nmr>,<NMR500>,<go4>,<TopSpin 3.6.2>,
      <created by zg
	started at 2025-03-22 00:31:08.864 -0400,
	POWCHK enabled, PULCHK disabled,
       configuration hash MD5:
       12 9C 96 25 FC 76 EF 0E EF 2F 57 B1 72 63 FC D3
       data hash MD5: 64K
       64 CB 12 34 E9 BB 4D 3B 0A 2E B2 C5 C4 19 56 7C>)
(   2,<2025-03-22 01:25:24.098 -0400>,<nmr>,<NMR500>,<audit>,<TopSpin 3.6.2>,
      <user comment:
       ICON-NMR User ID: Floreancig
       data hash MD5: 64K
       64 CB 12 34 E9 BB 4D 3B 0A 2E B2 C5 C4 19 56 7C>)
(   3,<2025-03-22 01:25:25.442 -0400>,<nmr>,<NMR500>,<proc1d>,<TopSpin 3.6.2>,
      <Start of raw data processing
       ef LB = 1 FT_mod = 6 PKNL = 1 SI = 32K 
       data hash MD5: 32K
       87 9E 17 AA D8 9B 27 26 F5 AA A7 56 6E FC A7 37>)
(   4,<2025-03-22 01:25:25.770 -0400>,<nmr>,<NMR500>,<proc1d>,<TopSpin 3.6.2>,
      <apk 
       data hash MD5: 32K
       FD 6C 9A 09 A3 0F 1C B5 75 9D B4 7F 3D 4E 0E B7>)
(   5,<2025-03-22 01:25:26.301 -0400>,<nmr>,<NMR500>,<proc1d>,<TopSpin 3.6.2>,
      <abs ABSG = 5 
       data hash MD5: 32K
       B5 92 7A 4B D7 03 61 40 B3 F3 22 F1 23 06 AC AD>)
(   6,<2025-03-22 01:25:30.473 -0400>,<nmr>,<NMR500>,<dirdata>,<TopSpin 3.6.2>,
      <wrpa from 1 11 "KRG-4-525 char" "E:/2025/data/Floreancig/nmr"
       data hash MD5: 32K
       B5 92 7A 4B D7 03 61 40 B3 F3 22 F1 23 06 AC AD>)
##END=

$$ hash MD5
$$ 9A DF 05 84 94 92 01 8E 94 1D 35 E8 EC 30 CC 84
