# Supplementary material for: Development and Mechanistic Studies of Oxidative Prins-Semipinacol Cyclization Reactions
Source: Org Lett. 2026 Apr 13;28(16):5092–6. doi: 10.1021/acs.orglett.6c00814 (PMC13123410; doi:10.1021/acs.orglett.6c00814)
Supplement: Supplementary file 2 [file ol6c00814_si_002.zip › Prins FID Rev/41/HNMR/10/pdata/1/parm.txt]

Current Data Parameters
NAME         MOK-1-72-5              
EXPNO                10              
PROCNO                1              

F2 - Acquisition Parameters
Date_          20250515              
Time              11.22 h            
INSTRUM           spect              
PROBHD   Z108618_0240 (              
PULPROG            zg30              
TD                65536              
SOLVENT           CDCl3              
NS                   16              
DS                    2              
SWH            8012.820 Hz           
FIDRES         0.244532 Hz           
AQ            4.0894465 sec          
RG                   64              
DW               62.400 usec         
DE                16.92 usec         
TE                112.2 K            
D1           1.00000000 sec          
TD0                   1              
SFO1        400.1324708 MHz          
NUC1                 1H              
P0                 5.00 usec         
P1                15.00 usec         
PLW1        15.00000000 W            

F2 - Processing parameters
SI                65536              
SF          400.1300439 MHz          
WDW                  EM              
SSB                   0              
LB                 0.30 Hz           
GB                    0              
PC                 1.00              
