# Supplementary material for: Development and Mechanistic Studies of Oxidative Prins-Semipinacol Cyclization Reactions
Source: Org Lett. 2026 Apr 13;28(16):5092–6. doi: 10.1021/acs.orglett.6c00814 (PMC13123410; doi:10.1021/acs.orglett.6c00814)
Supplement: Supplementary file 2 [file ol6c00814_si_002.zip › Prins FID Rev/41/HNMR/10/pdata/1/peaklist.xml]

<?xml version="1.0" encoding="UTF-8"?>
<PeakList>
  <PeakList1D>
    <PeakList1DHeader creator="nmr" date="2025-05-15T11:22:14.508-04:00" expNo="10" name="MOK-1-72-5" owner="" procNo="1" source="G:/2025/data/Floreancig/nmr">
      <PeakPickDetails>F1=16.077940ppm, F2=-3.947601ppm, MI=0.10cm, MAXI=10000.00cm, PC=1.000
      </PeakPickDetails>
    </PeakList1DHeader>
    <Peak1D F1="7.971894" intensity="7.899346e+000" type="0"/>
    <Peak1D F1="7.951083" intensity="8.402675e+000" type="0"/>
    <Peak1D F1="7.900856" intensity="1.369247e-001" type="0"/>
    <Peak1D F1="7.876743" intensity="1.353686e-001" type="0"/>
    <Peak1D F1="7.847295" intensity="1.152193e-001" type="0"/>
    <Peak1D F1="7.778224" intensity="7.291025e+000" type="0"/>
    <Peak1D F1="7.759317" intensity="8.143849e+000" type="0"/>
    <Peak1D F1="7.757019" intensity="8.017434e+000" type="0"/>
    <Peak1D F1="7.729531" intensity="3.034151e-001" type="0"/>
    <Peak1D F1="7.701484" intensity="8.112653e+000" type="0"/>
    <Peak1D F1="7.681077" intensity="9.239740e+000" type="0"/>
    <Peak1D F1="7.631809" intensity="1.600546e-001" type="0"/>
    <Peak1D F1="7.602732" intensity="1.616162e-001" type="0"/>
    <Peak1D F1="7.560641" intensity="8.119451e+000" type="0"/>
    <Peak1D F1="7.542866" intensity="9.891997e+000" type="0"/>
    <Peak1D F1="7.501067" intensity="2.197604e-001" type="0"/>
    <Peak1D F1="7.477968" intensity="2.821364e-001" type="0"/>
    <Peak1D F1="7.455229" intensity="3.065489e+000" type="0"/>
    <Peak1D F1="7.452105" intensity="3.477823e+000" type="0"/>
    <Peak1D F1="7.438109" intensity="6.543699e+000" type="0"/>
    <Peak1D F1="7.435122" intensity="7.437981e+000" type="0"/>
    <Peak1D F1="7.417952" intensity="6.612537e+000" type="0"/>
    <Peak1D F1="7.413795" intensity="6.694623e+000" type="0"/>
    <Peak1D F1="7.403563" intensity="1.212360e+001" type="0"/>
    <Peak1D F1="7.384592" intensity="1.500279e+001" type="0"/>
    <Peak1D F1="7.370905" intensity="4.192357e+000" type="0"/>
    <Peak1D F1="7.364323" intensity="6.399274e+000" type="0"/>
    <Peak1D F1="7.313655" intensity="1.601839e-001" type="0"/>
    <Peak1D F1="7.306888" intensity="1.478782e-001" type="0"/>
    <Peak1D F1="7.294384" intensity="1.378468e-001" type="0"/>
    <Peak1D F1="7.286229" intensity="1.382684e-001" type="0"/>
    <Peak1D F1="7.275115" intensity="1.114429e-001" type="0"/>
    <Peak1D F1="7.265670" intensity="1.034821e-001" type="0"/>
    <Peak1D F1="7.250444" intensity="1.023123e-001" type="0"/>
    <Peak1D F1="7.231594" intensity="1.006650e-001" type="0"/>
    <Peak1D F1="7.201128" intensity="1.064935e-001" type="0"/>
    <Peak1D F1="7.174870" intensity="3.776754e+000" type="0"/>
    <Peak1D F1="5.546166" intensity="6.425536e+000" type="0"/>
    <Peak1D F1="5.521059" intensity="6.443772e+000" type="0"/>
    <Peak1D F1="5.517780" intensity="6.301547e+000" type="0"/>
    <Peak1D F1="5.199896" intensity="2.148542e+000" type="0"/>
    <Peak1D F1="4.377108" intensity="1.156299e-001" type="0"/>
    <Peak1D F1="4.241309" intensity="1.198901e-001" type="0"/>
    <Peak1D F1="4.203336" intensity="2.464280e+000" type="0"/>
    <Peak1D F1="4.195053" intensity="2.522253e+000" type="0"/>
    <Peak1D F1="4.174225" intensity="6.085178e+000" type="0"/>
    <Peak1D F1="4.165217" intensity="5.507171e+000" type="0"/>
    <Peak1D F1="4.146344" intensity="4.132341e+000" type="0"/>
    <Peak1D F1="4.136854" intensity="3.906157e+000" type="0"/>
    <Peak1D F1="4.106425" intensity="2.640096e-001" type="0"/>
    <Peak1D F1="4.073442" intensity="4.773834e+000" type="0"/>
    <Peak1D F1="4.063781" intensity="5.255548e+000" type="0"/>
    <Peak1D F1="4.047301" intensity="2.979986e+000" type="0"/>
    <Peak1D F1="4.043172" intensity="3.245968e+000" type="0"/>
    <Peak1D F1="4.036008" intensity="3.147212e+000" type="0"/>
    <Peak1D F1="4.030793" intensity="2.587768e+000" type="0"/>
    <Peak1D F1="4.008374" intensity="3.101261e-001" type="0"/>
    <Peak1D F1="3.994690" intensity="1.234097e-001" type="0"/>
    <Peak1D F1="3.701920" intensity="4.372641e-001" type="0"/>
    <Peak1D F1="3.698250" intensity="3.359783e-001" type="0"/>
    <Peak1D F1="3.269610" intensity="1.304242e-001" type="0"/>
    <Peak1D F1="2.652732" intensity="1.104705e-001" type="0"/>
    <Peak1D F1="2.560565" intensity="3.944699e-001" type="0"/>
    <Peak1D F1="2.543738" intensity="8.263544e-001" type="0"/>
    <Peak1D F1="2.525853" intensity="9.355470e-001" type="0"/>
    <Peak1D F1="2.514399" intensity="6.117139e+000" type="0"/>
    <Peak1D F1="2.509432" intensity="6.448170e+000" type="0"/>
    <Peak1D F1="2.497517" intensity="1.282799e+001" type="0"/>
    <Peak1D F1="2.492485" intensity="1.332824e+001" type="0"/>
    <Peak1D F1="2.480347" intensity="7.045530e+000" type="0"/>
    <Peak1D F1="2.474990" intensity="6.958291e+000" type="0"/>
    <Peak1D F1="2.446192" intensity="8.532822e-001" type="0"/>
    <Peak1D F1="2.428738" intensity="4.919591e-001" type="0"/>
    <Peak1D F1="2.350485" intensity="1.123239e-001" type="0"/>
    <Peak1D F1="2.333025" intensity="1.284623e-001" type="0"/>
    <Peak1D F1="2.316554" intensity="1.333731e-001" type="0"/>
    <Peak1D F1="2.192102" intensity="5.840054e+000" type="0"/>
    <Peak1D F1="2.156795" intensity="6.756715e+000" type="0"/>
    <Peak1D F1="2.089661" intensity="1.019146e-001" type="0"/>
    <Peak1D F1="2.051649" intensity="1.822919e-001" type="0"/>
    <Peak1D F1="2.029016" intensity="1.364178e-001" type="0"/>
    <Peak1D F1="1.994299" intensity="2.045703e-001" type="0"/>
    <Peak1D F1="1.987334" intensity="2.046140e-001" type="0"/>
    <Peak1D F1="1.958951" intensity="2.265053e+000" type="0"/>
    <Peak1D F1="1.899141" intensity="6.005870e-001" type="0"/>
    <Peak1D F1="1.877160" intensity="2.391030e+000" type="0"/>
    <Peak1D F1="1.865446" intensity="2.970635e+000" type="0"/>
    <Peak1D F1="1.842081" intensity="1.500000e+001" type="0"/>
    <Peak1D F1="1.830866" intensity="1.266749e+001" type="0"/>
    <Peak1D F1="1.825104" intensity="8.137762e+000" type="0"/>
    <Peak1D F1="1.814166" intensity="1.085404e+001" type="0"/>
    <Peak1D F1="1.806417" intensity="7.650499e+000" type="0"/>
    <Peak1D F1="1.801985" intensity="7.336339e+000" type="0"/>
    <Peak1D F1="1.795076" intensity="6.800354e+000" type="0"/>
    <Peak1D F1="1.778059" intensity="3.889540e+000" type="0"/>
    <Peak1D F1="1.772451" intensity="2.295281e+000" type="0"/>
    <Peak1D F1="1.766496" intensity="2.426067e+000" type="0"/>
    <Peak1D F1="1.754357" intensity="7.413365e+000" type="0"/>
    <Peak1D F1="1.742615" intensity="2.930363e+000" type="0"/>
    <Peak1D F1="1.725520" intensity="8.217494e+000" type="0"/>
    <Peak1D F1="1.719162" intensity="7.239247e+000" type="0"/>
    <Peak1D F1="1.707775" intensity="6.124334e+000" type="0"/>
    <Peak1D F1="1.695555" intensity="6.299614e+000" type="0"/>
    <Peak1D F1="1.690524" intensity="1.093685e+001" type="0"/>
    <Peak1D F1="1.679227" intensity="8.414183e+000" type="0"/>
    <Peak1D F1="1.668404" intensity="5.375094e+000" type="0"/>
    <Peak1D F1="1.658978" intensity="4.573095e+000" type="0"/>
    <Peak1D F1="1.647031" intensity="4.858767e+000" type="0"/>
    <Peak1D F1="1.634100" intensity="1.850008e+000" type="0"/>
    <Peak1D F1="1.623888" intensity="1.643779e+000" type="0"/>
    <Peak1D F1="1.612450" intensity="1.596607e+000" type="0"/>
    <Peak1D F1="1.565929" intensity="1.782576e-001" type="0"/>
    <Peak1D F1="1.547386" intensity="1.381979e-001" type="0"/>
    <Peak1D F1="1.529621" intensity="1.647410e-001" type="0"/>
    <Peak1D F1="1.518336" intensity="1.386684e-001" type="0"/>
    <Peak1D F1="1.507673" intensity="1.174101e-001" type="0"/>
    <Peak1D F1="1.485884" intensity="1.163771e-001" type="0"/>
    <Peak1D F1="1.448644" intensity="1.009863e-001" type="0"/>
    <Peak1D F1="1.256932" intensity="1.403987e-001" type="0"/>
    <Peak1D F1="1.190619" intensity="1.143120e+000" type="0"/>
    <Peak1D F1="1.176247" intensity="2.552893e+000" type="0"/>
    <Peak1D F1="1.173658" intensity="2.566320e+000" type="0"/>
    <Peak1D F1="1.155139" intensity="8.945866e-001" type="0"/>
    <Peak1D F1="1.079062" intensity="1.067943e-001" type="0"/>
    <Peak1D F1="1.059211" intensity="1.052451e-001" type="0"/>
    <Peak1D F1="1.022918" intensity="1.020156e-001" type="0"/>
    <Peak1D F1="0.816081" intensity="2.392020e-001" type="0"/>
    <Peak1D F1="0.800849" intensity="3.947782e-001" type="0"/>
    <Peak1D F1="0.783660" intensity="2.994705e-001" type="0"/>
    <Peak1D F1="0.774061" intensity="2.959302e-001" type="0"/>
    <Peak1D F1="0.766651" intensity="2.833652e-001" type="0"/>
    <Peak1D F1="0.750570" intensity="2.374496e-001" type="0"/>
    <Peak1D F1="-0.000152" intensity="1.721275e-001" type="0"/>
  </PeakList1D>
</PeakList>
