# Supplementary material for: Development and Mechanistic Studies of Oxidative Prins-Semipinacol Cyclization Reactions
Source: Org Lett. 2026 Apr 13;28(16):5092–6. doi: 10.1021/acs.orglett.6c00814 (PMC13123410; doi:10.1021/acs.orglett.6c00814)
Supplement: Supplementary file 2 [file ol6c00814_si_002.zip › Prins FID Rev/41/HNMR/10/pdata/1/auditp.txt]

##TITLE= Audit trail, TopSpin 3.6.5
##JCAMPDX= 5.01
##ORIGIN= Bruker BioSpin GmbH
##OWNER= nmr
$$ G:/2025/data/Floreancig/nmr/MOK-1-72-5/10/pdata/1/auditp.txt
##AUDIT TRAIL=  $$ (NUMBER, WHEN, WHO, WHERE, PROCESS, VERSION, WHAT)
(   1,<2025-05-15 11:22:10.633 -0400>,<nmr>,<DESKTOP-H5K5808>,<go4>,<TopSpin 3.6.5>,
      <created by zg on data set with UUID '26734eae-31a0-11f0-a714-0024818f58af'
       started at 2025-05-15 11:20:35.872 -0400,
       POWCHK enabled, PULCHK disabled,
       completed at 2025-05-15 11:22:10.617 -0400

       configuration hash MD5:
       18 96 68 F5 AB DC 71 47 49 99 B5 84 D3 52 26 6F
       data hash MD5: 64K
       9D 12 0C 74 2F 55 71 17 8D EB 0F 9D 46 E1 C6 7E>)
(   2,<2025-05-15 11:22:10.914 -0400>,<nmr>,<DESKTOP-H5K5808>,<audit>,<TopSpin 3.6.5>,
      <user comment:
       ICON-NMR User ID: Floreancig
       data hash MD5: 64K
       9D 12 0C 74 2F 55 71 17 8D EB 0F 9D 46 E1 C6 7E>)
(   3,<2025-05-15 11:22:12.195 -0400>,<nmr>,<DESKTOP-H5K5808>,<proc1d>,<TopSpin 3.6.5>,
      <Start of raw data processing
       ef LB = 0.3 FT_mod = 6 PKNL = 1 SI = 64K 
       data hash MD5: 64K
       3B E0 F8 D4 92 24 EE 32 FD DF AC 42 E9 62 D5 1F>)
(   4,<2025-05-15 11:22:14.008 -0400>,<nmr>,<DESKTOP-H5K5808>,<proc1d>,<TopSpin 3.6.5>,
      <apk0 
       data hash MD5: 64K
       8D 53 8D E4 CE 8D D5 A9 92 DD 2D E4 7C B9 F9 02>)
(   5,<2025-05-15 11:22:14.320 -0400>,<nmr>,<DESKTOP-H5K5808>,<proc1d>,<TopSpin 3.6.5>,
      <abs ABSG = 5 
       data hash MD5: 64K
       59 65 CB 94 C7 6C 5E 4C 51 04 6E 52 BF 88 96 8B>)
##END=

$$ hash MD5
$$ 90 A6 E5 24 7F C7 4D EA D1 69 26 BB 0D B3 1C BC
