# Supplementary material for: Development and Mechanistic Studies of Oxidative Prins-Semipinacol Cyclization Reactions
Source: Org Lett. 2026 Apr 13;28(16):5092–6. doi: 10.1021/acs.orglett.6c00814 (PMC13123410; doi:10.1021/acs.orglett.6c00814)
Supplement: Supplementary file 2 [file ol6c00814_si_002.zip › Prins FID Rev/41/HNMR/10/topshimreport]

New TopShim run:

version = topshim 2.0.0
date = 2025-05-15
time = 11:16:19.189
command = topshim  ordmax=6 tuneb tunea

FINE SHIMMING

Parameters:

probe = Z108618_0240
solvent = CDCl3
shim nucleus = 2H
nucleus optimised for = 1H
o1p (from lock) = 7.24 ppm

Results:


1D Shimming:
Iteration  1: FWHM Before=19.2 Hz, Target= 0.4 Hz, After= 1.1 Hz
Iteration  2: FWHM Before= 1.1 Hz, Target= 0.4 Hz, After= 0.5 Hz
Iteration  3: FWHM Before= 0.5 Hz, Target= 0.5 Hz, After= 0.7 Hz
Iteration  4: FWHM Before= 0.7 Hz, Target= 0.6 Hz, After= 0.6 Hz
Shim succeeded

Lineshape quality factor (1D spectrum, spinning) = 0.722


Performing tune after shimming
tune lock level increase = 1.2

shim changes: 
Z	-812
Z2	-810
Z3	-1069
Z4	-3308
Z5	-10215
Z6	-18857
X	-107
XZ	+159
Y	-210
YZ	+158

duration = 3 min 59 sec
completed successfully
finished Thu May 15 11:20:16 2025


========================================================================
