# Supplementary material for: Development and Mechanistic Studies of Oxidative Prins-Semipinacol Cyclization Reactions
Source: Org Lett. 2026 Apr 13;28(16):5092–6. doi: 10.1021/acs.orglett.6c00814 (PMC13123410; doi:10.1021/acs.orglett.6c00814)
Supplement: Supplementary file 2 [file ol6c00814_si_002.zip › Prins FID Rev/41/HNMR/10/shimvalues]

# Thu May 15 11:22:10 2025
#$$PROBEIDENTIFIER=Z108618_0240
#$$PROBENAME=PA BBO 400S1 BBF-H-D-05 Z PLUS
#$$SHIMID=313232
#
# Active Shim Gradients
#
Z           		-575            
Z2          		5741            
Z3          		-1634           
Z4          		-7887           
Z5          		-12012          
Z6          		-5197           
X           		3181            
XZ          		-27842          
XZ2         		22925           
XZ3         		1107            
Y           		-3154           
YZ          		-2238           
YZ2         		17644           
YZ3         		-2142           
XY          		-13451          
XYZ         		-4877           
(X2-Y2)     		-37312          
(X2-Y2)Z    		4875            
X3          		-2486           
Y3          		-2625           
#
# Lock Parameter
#
FIELD		-796.955
LOCKPHASE		336.297 
LOCKPOWER		-30.000 
LOCKGAIN		122.723 
LOCKDC		-75.000 
LOCKSHIFT		7.240   
LOOPGAIN		-12.000 
LOOPTIME		0.400   
LOOPFILTER		100.000 
#
IEEE64_VERSION_CODE 1
#
# Shim currents 
#
SHIM_SETTING [1 ]  -279.03226925   
SHIM_SETTING [2 ]  2841.87679805   
SHIM_SETTING [3 ]  -859.41942579   
SHIM_SETTING [4 ]  -4148.74305609  
SHIM_SETTING [5 ]  -6318.11382840  
SHIM_SETTING [6 ]  1673.28699996   
SHIM_SETTING [7 ]  -14644.67699967 
SHIM_SETTING [8 ]  12058.72499973  
SHIM_SETTING [9 ]  -19625.96899956 
SHIM_SETTING [10]  -7075.44699984  
SHIM_SETTING [11]  -1659.09699997  
SHIM_SETTING [12]  -1177.12299997  
SHIM_SETTING [13]  9280.95599979   
SHIM_SETTING [14]  -1126.44999997  
SHIM_SETTING [15]  -2733.55596949  
SHIM_SETTING [16]  2564.37099994   
SHIM_SETTING [17]  582.26199999    
SHIM_SETTING [18]  -2565.45799994  
SHIM_SETTING [19]  -1307.61399997  
SHIM_SETTING [20]  -1380.98099997  
