# Supplementary material for: Development and Mechanistic Studies of Oxidative Prins-Semipinacol Cyclization Reactions
Source: Org Lett. 2026 Apr 13;28(16):5092–6. doi: 10.1021/acs.orglett.6c00814 (PMC13123410; doi:10.1021/acs.orglett.6c00814)
Supplement: Supplementary file 2 [file ol6c00814_si_002.zip › Prins FID Rev/24/CNMR/11/pdata/1/parm.txt]

Current Data Parameters
NAME      KRG-3-416 13C              
EXPNO                10              
PROCNO                1              

F2 - Acquisition Parameters
Date_          20250210              
Time              20.16 h            
INSTRUM           spect              
PROBHD   Z108618_0240 (              
PULPROG          zgpg30              
TD                65536              
SOLVENT           CDCl3              
NS                  185              
DS                    4              
SWH           29761.904 Hz           
FIDRES         0.908261 Hz           
AQ            1.1010048 sec          
RG                  203              
DW               16.800 usec         
DE                 6.50 usec         
TE                 96.5 K            
D1           2.00000000 sec          
D11          0.03000000 sec          
TD0                   1              
SFO1        100.6278605 MHz          
NUC1                13C              
P0                 4.20 usec         
P1                12.60 usec         
PLW1        60.00000000 W            
SFO2        400.1316005 MHz          
NUC2                 1H              
CPDPRG[2        waltz65              
PCPD2             90.00 usec         
PLW2        15.00000000 W            
PLW12        0.41666999 W            
PLW13        0.20958000 W            

F2 - Processing parameters
SI                32768              
SF          100.6127685 MHz          
WDW                  EM              
SSB                   0              
LB                 1.00 Hz           
GB                    0              
PC                 1.40              
