# Supplementary material for: Development and Mechanistic Studies of Oxidative Prins-Semipinacol Cyclization Reactions
Source: Org Lett. 2026 Apr 13;28(16):5092–6. doi: 10.1021/acs.orglett.6c00814 (PMC13123410; doi:10.1021/acs.orglett.6c00814)
Supplement: Supplementary file 2 [file ol6c00814_si_002.zip › Prins FID Rev/24/CNMR/11/pdata/1/peaklist.xml]

<?xml version="1.0" encoding="UTF-8"?>
<PeakList modified="2026-01-05T13:45:35">
  <PeakList1D>
    <PeakList1DHeader creator="maxok" date="2026-01-05T13:45:35" expNo="10" name="KRG-3-416 13C" owner="" procNo="1" source="C:/Users/maxok/Desktop/KRG NMR 400 MHz">
      <PeakPickDetails>F1=235.200235ppm, F2=216.737418ppm, MI=0.56cm, MAXI=1.40cm, PC=1.400
      </PeakPickDetails>
    </PeakList1DHeader>
    <Peak1D F1="222.22995679478143" intensity="0.6583252" type="0"/>
  </PeakList1D>
  <PeakList1D>
    <PeakList1DHeader creator="maxok" date="2026-01-05T13:45:35" expNo="10" name="KRG-3-416 13C" owner="" procNo="1" source="C:/Users/maxok/Desktop/KRG NMR 400 MHz">
      <PeakPickDetails>F1=155.127800ppm, F2=140.076590ppm, MI=0.93cm, MAXI=2.44cm, PC=1.400
      </PeakPickDetails>
    </PeakList1DHeader>
    <Peak1D F1="143.04076079478142" intensity="1.080075" type="0"/>
  </PeakList1D>
  <PeakList1D>
    <PeakList1DHeader creator="maxok" date="2026-01-05T13:45:35" expNo="10" name="KRG-3-416 13C" owner="" procNo="1" source="C:/Users/maxok/Desktop/KRG NMR 400 MHz">
      <PeakPickDetails>F1=134.056107ppm, F2=116.396021ppm, MI=1.78cm, MAXI=5.04cm, PC=1.400
      </PeakPickDetails>
    </PeakList1DHeader>
    <Peak1D F1="128.55143879478143" intensity="4.62188" type="0"/>
    <Peak1D F1="127.62972079478142" intensity="2.082988" type="0"/>
    <Peak1D F1="126.05593779478143" intensity="3.929662" type="0"/>
  </PeakList1D>
  <PeakList1D>
    <PeakList1DHeader creator="maxok" date="2026-01-05T13:45:35" expNo="10" name="KRG-3-416 13C" owner="" procNo="1" source="C:/Users/maxok/Desktop/KRG NMR 400 MHz">
      <PeakPickDetails>F1=81.276532ppm, F2=75.456731ppm, MI=12.30cm, MAXI=17.79cm, PC=1.400
      </PeakPickDetails>
    </PeakList1DHeader>
    <Peak1D F1="77.53690179478143" intensity="15.0" type="0"/>
    <Peak1D F1="77.21944779478143" intensity="14.92254" type="0"/>
    <Peak1D F1="76.90128779478142" intensity="14.34947" type="0"/>
  </PeakList1D>
  <PeakList1D>
    <PeakList1DHeader creator="maxok" date="2026-01-05T13:45:35" expNo="10" name="KRG-3-416 13C" owner="" procNo="1" source="C:/Users/maxok/Desktop/KRG NMR 400 MHz">
      <PeakPickDetails>F1=75.456731ppm, F2=72.245806ppm, MI=2.21cm, MAXI=3.46cm, PC=1.400
      </PeakPickDetails>
    </PeakList1DHeader>
    <Peak1D F1="75.00135979478142" intensity="2.392214" type="0"/>
  </PeakList1D>
  <PeakList1D>
    <PeakList1DHeader creator="maxok" date="2026-01-05T13:45:35" expNo="10" name="KRG-3-416 13C" owner="" procNo="1" source="C:/Users/maxok/Desktop/KRG NMR 400 MHz">
      <PeakPickDetails>F1=72.245806ppm, F2=68.633516ppm, MI=2.27cm, MAXI=2.91cm, PC=1.400
      </PeakPickDetails>
    </PeakList1DHeader>
  </PeakList1D>
  <PeakList1D>
    <PeakList1DHeader creator="maxok" date="2026-01-05T13:45:35" expNo="10" name="KRG-3-416 13C" owner="" procNo="1" source="C:/Users/maxok/Desktop/KRG NMR 400 MHz">
      <PeakPickDetails>F1=68.232150ppm, F2=60.806887ppm, MI=1.57cm, MAXI=2.44cm, PC=1.400
      </PeakPickDetails>
    </PeakList1DHeader>
    <Peak1D F1="64.31097879478142" intensity="2.155083" type="0"/>
  </PeakList1D>
  <PeakList1D>
    <PeakList1DHeader creator="maxok" date="2026-01-05T13:45:35" expNo="10" name="KRG-3-416 13C" owner="" procNo="1" source="C:/Users/maxok/Desktop/KRG NMR 400 MHz">
      <PeakPickDetails>F1=53.381623ppm, F2=14.047796ppm, MI=1.06cm, MAXI=6.96cm, PC=1.400
      </PeakPickDetails>
    </PeakList1DHeader>
    <Peak1D F1="45.978179794781425" intensity="1.621091" type="0"/>
    <Peak1D F1="40.415249794781424" intensity="2.217209" type="0"/>
    <Peak1D F1="40.34160279478143" intensity="2.199289" type="0"/>
    <Peak1D F1="38.24203379478143" intensity="2.512127" type="0"/>
    <Peak1D F1="32.40756179478143" intensity="2.10153" type="0"/>
    <Peak1D F1="18.391502794781427" intensity="2.636017" type="0"/>
  </PeakList1D>
</PeakList>
