# Supplementary material for: Development and Mechanistic Studies of Oxidative Prins-Semipinacol Cyclization Reactions
Source: Org Lett. 2026 Apr 13;28(16):5092–6. doi: 10.1021/acs.orglett.6c00814 (PMC13123410; doi:10.1021/acs.orglett.6c00814)
Supplement: Supplementary file 2 [file ol6c00814_si_002.zip › Prins FID Rev/24/CNMR/11/pdata/1/intrng]

P 0
128.641793   128.226537
127.766145   127.314780
126.141232   125.735004
77.637570   76.464021
74.983545   74.378716
64.268144   63.925107
40.363864   39.993745
38.603542   37.655675
32.365680   32.049725
18.337262   18.012279
