# Supplementary material for: Development and Mechanistic Studies of Oxidative Prins-Semipinacol Cyclization Reactions
Source: Org Lett. 2026 Apr 13;28(16):5092–6. doi: 10.1021/acs.orglett.6c00814 (PMC13123410; doi:10.1021/acs.orglett.6c00814)
Supplement: Supplementary file 2 [file ol6c00814_si_002.zip › Prins FID Rev/24/CNMR/11/pdata/1/peakrng]

P    #regions in PPM
# 2026-01-05 13:45:43 -0500  maxok@LAPTOP-H5U9OBBP
# low field   high field   mi   maxi
  235.20023497176686  216.73741789207185  0.562  1.395  # for region 1
  155.12780002830698  140.07659045246865  0.930  2.442  # for region 2
  134.0561066221333  116.39602071981636  1.783  5.038  # for region 3
  81.27653170952694  75.45673067353613  12.305  17.790  # for region 4
  75.45673067353613  72.24580596402394  2.212  3.457  # for region 5
  72.24580596402394  68.63351566582276  2.267  2.907  # for region 6
  68.23215007713372  60.806886686386825  1.567  2.443  # for region 7
  53.38162329563992  14.047795604115768  1.060  6.959  # for region 8
