# Supplementary material for: Development and Mechanistic Studies of Oxidative Prins-Semipinacol Cyclization Reactions
Source: Org Lett. 2026 Apr 13;28(16):5092–6. doi: 10.1021/acs.orglett.6c00814 (PMC13123410; doi:10.1021/acs.orglett.6c00814)
Supplement: Supplementary file 2 [file ol6c00814_si_002.zip › Prins FID Rev/24/CNMR/11/pdata/1/auditp.txt]

##TITLE= Audit trail, TopSpin 3.6.5
##JCAMPDX= 5.01
##ORIGIN= Bruker BioSpin GmbH
##OWNER= nmr
$$ //Nmr400ap/2025/data/Floreancig/nmr/KRG-3-416 13C/10/pdata/1/auditp.txt
##AUDIT TRAIL=  $$ (NUMBER, WHEN, WHO, WHERE, PROCESS, VERSION, WHAT)
(   1,<2025-02-10 20:16:27.443 -0500>,<nmr>,<DESKTOP-H5K5808>,<go4>,<TopSpin 3.6.5>,
      <created by zg on data set with UUID '69c93202-e814-11ef-a18c-0024818f58af'
       started at 2025-02-10 20:06:24.433 -0500,
       POWCHK enabled, PULCHK disabled,
       terminated by command 'halt'
       configuration hash MD5:
       18 96 68 F5 AB DC 71 47 49 99 B5 84 D3 52 26 6F
       data hash MD5: 64K
       10 17 FD B6 4C 38 D8 E2 C4 55 46 B2 51 C0 DF 20>)
(   2,<2025-02-10 20:16:27.709 -0500>,<nmr>,<DESKTOP-H5K5808>,<audit>,<TopSpin 3.6.5>,
      <user comment:
       ICON-NMR User ID: Floreancig
       data hash MD5: 64K
       10 17 FD B6 4C 38 D8 E2 C4 55 46 B2 51 C0 DF 20>)
(   3,<2025-02-10 20:16:28.740 -0500>,<nmr>,<DESKTOP-H5K5808>,<proc1d>,<TopSpin 3.6.5>,
      <Start of raw data processing
       ef LB = 1 FT_mod = 6 PKNL = 1 SI = 32K 
       data hash MD5: 32K
       EB D3 E2 39 BA B1 16 9F F4 D3 4B BA FE 77 D1 59>)
(   4,<2025-02-10 20:16:29.131 -0500>,<nmr>,<DESKTOP-H5K5808>,<proc1d>,<TopSpin 3.6.5>,
      <apk 
       data hash MD5: 32K
       B4 50 AD A2 E7 59 4D FB FA 3F C3 B7 57 CA DE E6>)
(   5,<2025-02-10 20:16:29.599 -0500>,<nmr>,<DESKTOP-H5K5808>,<proc1d>,<TopSpin 3.6.5>,
      <abs ABSG = 5 
       data hash MD5: 32K
       BD 41 FC 12 6F E2 FB D9 66 BB 57 76 E9 43 9A 8C>)
(   6,<2025-02-10 20:16:31.068 -0500>,<nmr>,<DESKTOP-H5K5808>,<dirdata>,<TopSpin 3.6.5>,
      <wrpa from 1 10 "KRG-3-416 13C" "G:/2025/data/Floreancig/nmr"
       data hash MD5: 32K
       BD 41 FC 12 6F E2 FB D9 66 BB 57 76 E9 43 9A 8C>)
$$ C:/Users/maxok/Desktop/KRG NMR 400 MHz/KRG-3-416 13C/10/pdata/1/auditp.txt
(   7,<2026-01-05T13:45:11.799-0500>,<maxok>,<LAPTOP-H5U9OBBP>,<dataserver>,<TopSpin 4.4.0>,
      <Start of interactive peak picking
       data hash MD5: 32K
       BD 41 FC 12 6F E2 FB D9 66 BB 57 76 E9 43 9A 8C>)
(   8,<2026-01-05T13:45:17.631-0500>,<maxok>,<LAPTOP-H5U9OBBP>,<peak>,<TopSpin 4.4.0>,
      <1D Peak picking
       data hash MD5: 32K
       BD 41 FC 12 6F E2 FB D9 66 BB 57 76 E9 43 9A 8C>)
(   9,<2026-01-05T13:45:19.391-0500>,<maxok>,<LAPTOP-H5U9OBBP>,<peak>,<TopSpin 4.4.0>,
      <1D Peak picking
       data hash MD5: 32K
       BD 41 FC 12 6F E2 FB D9 66 BB 57 76 E9 43 9A 8C>)
(  10,<2026-01-05T13:45:21.325-0500>,<maxok>,<LAPTOP-H5U9OBBP>,<peak>,<TopSpin 4.4.0>,
      <1D Peak picking
       data hash MD5: 32K
       BD 41 FC 12 6F E2 FB D9 66 BB 57 76 E9 43 9A 8C>)
(  11,<2026-01-05T13:45:26.854-0500>,<maxok>,<LAPTOP-H5U9OBBP>,<peak>,<TopSpin 4.4.0>,
      <1D Peak picking
       data hash MD5: 32K
       BD 41 FC 12 6F E2 FB D9 66 BB 57 76 E9 43 9A 8C>)
(  12,<2026-01-05T13:45:28.807-0500>,<maxok>,<LAPTOP-H5U9OBBP>,<peak>,<TopSpin 4.4.0>,
      <1D Peak picking
       data hash MD5: 32K
       BD 41 FC 12 6F E2 FB D9 66 BB 57 76 E9 43 9A 8C>)
(  13,<2026-01-05T13:45:31.723-0500>,<maxok>,<LAPTOP-H5U9OBBP>,<peak>,<TopSpin 4.4.0>,
      <1D Peak picking
       data hash MD5: 32K
       BD 41 FC 12 6F E2 FB D9 66 BB 57 76 E9 43 9A 8C>)
(  14,<2026-01-05T13:45:33.953-0500>,<maxok>,<LAPTOP-H5U9OBBP>,<peak>,<TopSpin 4.4.0>,
      <1D Peak picking
       data hash MD5: 32K
       BD 41 FC 12 6F E2 FB D9 66 BB 57 76 E9 43 9A 8C>)
(  15,<2026-01-05T13:45:35.712-0500>,<maxok>,<LAPTOP-H5U9OBBP>,<peak>,<TopSpin 4.4.0>,
      <1D Peak picking
       data hash MD5: 32K
       BD 41 FC 12 6F E2 FB D9 66 BB 57 76 E9 43 9A 8C>)
(  16,<2026-01-05T13:45:43.009-0500>,<maxok>,<LAPTOP-H5U9OBBP>,<dataserver>,<TopSpin 4.4.0>,
      <Delete all peak picking regions
       data hash MD5: 32K
       BD 41 FC 12 6F E2 FB D9 66 BB 57 76 E9 43 9A 8C>)
(  17,<2026-01-05T13:45:43.030-0500>,<maxok>,<LAPTOP-H5U9OBBP>,<dataserver>,<TopSpin 4.4.0>,
      <Delete peaks within defined region
       data hash MD5: 32K
       BD 41 FC 12 6F E2 FB D9 66 BB 57 76 E9 43 9A 8C>)
(  18,<2026-01-05T13:45:43.044-0500>,<maxok>,<LAPTOP-H5U9OBBP>,<dataserver>,<TopSpin 4.4.0>,
      <End of interactive peak picking
       data hash MD5: 32K
       BD 41 FC 12 6F E2 FB D9 66 BB 57 76 E9 43 9A 8C>)
(  19,<2026-01-06T10:59:46.381-0500>,<maxok>,<LAPTOP-H5U9OBBP>,<dataserver>,<TopSpin 4.4.0>,
      <Spectrum calibrated, SF was set. Old value: 100.612769 New value: 100.612750. Peak list modified: Yes
       data hash MD5: 32K
       BD 41 FC 12 6F E2 FB D9 66 BB 57 76 E9 43 9A 8C>)
(  20,<2026-01-06T10:59:46.403-0500>,<maxok>,<LAPTOP-H5U9OBBP>,<dataserver>,<TopSpin 4.4.0>,
      <Spectrum calibrated, OFFSET was set. Old value: 297.903600 New value: 298.088473. Peak list modified: Yes
       data hash MD5: 32K
       BD 41 FC 12 6F E2 FB D9 66 BB 57 76 E9 43 9A 8C>)
##END=

$$ hash MD5
$$ FB 3C E5 A8 64 7B 93 F1 81 C6 81 7E B3 FC F0 E8
