# Supplementary material for: Development and Mechanistic Studies of Oxidative Prins-Semipinacol Cyclization Reactions
Source: Org Lett. 2026 Apr 13;28(16):5092–6. doi: 10.1021/acs.orglett.6c00814 (PMC13123410; doi:10.1021/acs.orglett.6c00814)
Supplement: Supplementary file 2 [file ol6c00814_si_002.zip › Prins FID Rev/24/CNMR/11/topshimreport]

New TopShim run:

version = topshim 2.0.0
date = 2025-02-10
time = 20:02:27.298
command = topshim  ordmax=6 tuneb tunea

FINE SHIMMING

Parameters:

probe = Z108618_0240
solvent = CDCl3
shim nucleus = 2H
nucleus optimised for = 13C
o1p (from lock) = 7.24 ppm

Results:


1D Shimming:
Iteration  1: FWHM Before= 3.2 Hz, Target= 0.3 Hz, After= 0.3 Hz
Iteration  2: FWHM Before= 0.3 Hz, Target= 0.3 Hz, After= 0.3 Hz
Iteration  3: FWHM Before= 0.3 Hz, Target= 0.3 Hz, After= 0.5 Hz
Iteration  4: FWHM Before= 0.5 Hz, Target= 0.4 Hz, After= 0.3 Hz
Shim succeeded

Lineshape quality factor (1D spectrum, spinning) = 0.462


Performing tune after shimming
tune lock level increase = 1.1

shim changes: 
Z	-63
Z2	-3
Z3	-179
Z4	+730
Z5	+103
Z6	-977
X	-13
XZ	-4
Y	-159
YZ	-9

duration = 3 min 44 sec
completed successfully
finished Mon Feb 10 20:06:10 2025


========================================================================
