# Supplementary material for: Development and Mechanistic Studies of Oxidative Prins-Semipinacol Cyclization Reactions
Source: Org Lett. 2026 Apr 13;28(16):5092–6. doi: 10.1021/acs.orglett.6c00814 (PMC13123410; doi:10.1021/acs.orglett.6c00814)
Supplement: Supplementary file 2 [file ol6c00814_si_002.zip › Prins FID Rev/24/CNMR/11/shimvalues]

# Mon Feb 10 20:16:26 2025
#$$PROBEIDENTIFIER=Z108618_0240
#$$PROBENAME=PA BBO 400S1 BBF-H-D-05 Z PLUS
#$$SHIMID=313232
#
# Active Shim Gradients
#
Z           		174             
Z2          		6548            
Z3          		-743            
Z4          		-3849           
Z5          		-1693           
Z6          		12683           
X           		3275            
XZ          		-28005          
XZ2         		22925           
XZ3         		1107            
Y           		-3103           
YZ          		-2405           
YZ2         		17644           
YZ3         		-2142           
XY          		-13451          
XYZ         		-4877           
(X2-Y2)     		-37312          
(X2-Y2)Z    		4875            
X3          		-2486           
Y3          		-2625           
#
# Lock Parameter
#
FIELD		-786.569
LOCKPHASE		326.749 
LOCKPOWER		-30.000 
LOCKGAIN		118.137 
LOCKDC		-75.000 
LOCKSHIFT		7.240   
LOOPGAIN		-12.000 
LOOPTIME		0.400   
LOOPFILTER		100.000 
#
IEEE64_VERSION_CODE 1
#
# Shim currents 
#
SHIM_SETTING [1 ]  84.57396757     
SHIM_SETTING [2 ]  3241.30065265   
SHIM_SETTING [3 ]  -391.01032548   
SHIM_SETTING [4 ]  -2024.57941343  
SHIM_SETTING [5 ]  -890.70789701   
SHIM_SETTING [6 ]  1722.73099996   
SHIM_SETTING [7 ]  -14730.41499967 
SHIM_SETTING [8 ]  12058.72499973  
SHIM_SETTING [9 ]  -19625.96899956 
SHIM_SETTING [10]  -7075.44699984  
SHIM_SETTING [11]  -1632.27099997  
SHIM_SETTING [12]  -1264.96499997  
SHIM_SETTING [13]  9280.95599979   
SHIM_SETTING [14]  -1126.44999997  
SHIM_SETTING [15]  6671.20102775   
SHIM_SETTING [16]  2564.37099994   
SHIM_SETTING [17]  582.26199999    
SHIM_SETTING [18]  -2565.45799994  
SHIM_SETTING [19]  -1307.61399997  
SHIM_SETTING [20]  -1380.98099997  
