# Supplementary material for: Development and Mechanistic Studies of Oxidative Prins-Semipinacol Cyclization Reactions
Source: Org Lett. 2026 Apr 13;28(16):5092–6. doi: 10.1021/acs.orglett.6c00814 (PMC13123410; doi:10.1021/acs.orglett.6c00814)
Supplement: Supplementary file 2 [file ol6c00814_si_002.zip › Prins FID Rev/24/CNMR/11/audita.txt]

##TITLE= Audit trail, TopSpin 3.6.5
##JCAMPDX= 5.01
##ORIGIN= Bruker BioSpin GmbH
##OWNER= nmr
$$ //Nmr400ap/2025/data/Floreancig/nmr/KRG-3-416 13C/10/audita.txt
##AUDIT TRAIL=  $$ (NUMBER, WHEN, WHO, WHERE, PROCESS, VERSION, WHAT)
(   1,<2025-02-10 20:16:27.443 -0500>,<nmr>,<DESKTOP-H5K5808>,<go4>,<TopSpin 3.6.5>,
      <created by zg on data set with UUID '69c93202-e814-11ef-a18c-0024818f58af'
       started at 2025-02-10 20:06:24.433 -0500,
       POWCHK enabled, PULCHK disabled,
       terminated by command 'halt'
       configuration hash MD5:
       18 96 68 F5 AB DC 71 47 49 99 B5 84 D3 52 26 6F
       data hash MD5: 64K
       10 17 FD B6 4C 38 D8 E2 C4 55 46 B2 51 C0 DF 20>)
(   2,<2025-02-10 20:16:27.709 -0500>,<nmr>,<DESKTOP-H5K5808>,<audit>,<TopSpin 3.6.5>,
      <user comment:
       ICON-NMR User ID: Floreancig
       data hash MD5: 64K
       10 17 FD B6 4C 38 D8 E2 C4 55 46 B2 51 C0 DF 20>)
(   3,<2025-02-10 20:16:30.849 -0500>,<nmr>,<DESKTOP-H5K5808>,<dirdata>,<TopSpin 3.6.5>,
      <wrpa from 1 10 "KRG-3-416 13C" "G:/2025/data/Floreancig/nmr"
       data hash MD5: 64K
       10 17 FD B6 4C 38 D8 E2 C4 55 46 B2 51 C0 DF 20>)
##END=

$$ hash MD5
$$ C5 87 EA 47 04 4B E0 BA 0E 30 8C 93 DF CA F6 D7
