# Supplementary material for: Development and Mechanistic Studies of Oxidative Prins-Semipinacol Cyclization Reactions
Source: Org Lett. 2026 Apr 13;28(16):5092–6. doi: 10.1021/acs.orglett.6c00814 (PMC13123410; doi:10.1021/acs.orglett.6c00814)
Supplement: Supplementary file 2 [file ol6c00814_si_002.zip › Prins FID Rev/24/HNMR/10/pdata/1/parm.txt]

Current Data Parameters
NAME     KRG-3-416 fr 11-31 2              
EXPNO                10              
PROCNO                1              

F2 - Acquisition Parameters
Date_          20241016              
Time              16.38 h            
INSTRUM           spect              
PROBHD   Z113652_0064 (              
PULPROG            zg30              
TD                65536              
SOLVENT           CDCl3              
NS                   16              
DS                    2              
SWH           10000.000 Hz           
FIDRES         0.305176 Hz           
AQ            3.2767999 sec          
RG                  203              
DW               50.000 usec         
DE                13.64 usec         
TE                298.0 K            
D1           1.00000000 sec          
TD0                   1              
SFO1        500.1630885 MHz          
NUC1                 1H              
P0                 3.83 usec         
P1                11.50 usec         
PLW1        18.00000000 W            

F2 - Processing parameters
SI                65536              
SF          500.1600000 MHz          
WDW                  EM              
SSB                   0              
LB                 0.30 Hz           
GB                    0              
PC                 1.00              
