# Supplementary material for: Development and Mechanistic Studies of Oxidative Prins-Semipinacol Cyclization Reactions
Source: Org Lett. 2026 Apr 13;28(16):5092–6. doi: 10.1021/acs.orglett.6c00814 (PMC13123410; doi:10.1021/acs.orglett.6c00814)
Supplement: Supplementary file 2 [file ol6c00814_si_002.zip › Prins FID Rev/24/HNMR/10/pdata/1/integrals.txt]

   Current data set:
   NAME =	KRG-3-416 fr 11-31 2	EXPNO =	10	PROCNO = 1
   DU   =	C:/Users/maxok/Desktop/KRG NMR 500 MHz 1

   Number   Integrated Region     Integral
     1      7.362      7.298         4.09636
     2      7.257      7.233         0.83611
     3      4.961      4.911         1.00000
     4      4.149      4.080         1.05275
     5      4.001      3.955         0.98582
     6      2.391      2.339         1.97022
     7      2.004      1.903         2.16176
     8      1.890      1.747         3.47355
     9      1.721      1.674         1.99754
    10      1.586      1.511         1.34381
