# Supplementary material for: Development and Mechanistic Studies of Oxidative Prins-Semipinacol Cyclization Reactions
Source: Org Lett. 2026 Apr 13;28(16):5092–6. doi: 10.1021/acs.orglett.6c00814 (PMC13123410; doi:10.1021/acs.orglett.6c00814)
Supplement: Supplementary file 2 [file ol6c00814_si_002.zip › Prins FID Rev/24/HNMR/10/pdata/1/peaklist.xml]

<?xml version="1.0" encoding="UTF-8"?>
<PeakList modified="2026-01-05T15:26:09">
  <PeakList1D>
    <PeakList1DHeader creator="maxok" date="2026-01-05T15:26:09" expNo="10" name="KRG-3-416 fr 11-31 2" owner="" procNo="1" source="C:/Users/maxok/Desktop/KRG NMR 500 MHz 1">
      <PeakPickDetails>F1=7.378564ppm, F2=7.210112ppm, MI=0.30cm, MAXI=15.27cm, PC=1.000
      </PeakPickDetails>
    </PeakList1DHeader>
    <Peak1D F1="7.356179" intensity="0.4836209" type="0"/>
    <Peak1D F1="7.35194" intensity="0.900115" type="0"/>
    <Peak1D F1="7.34775" intensity="0.5542937" type="0"/>
    <Peak1D F1="7.337081" intensity="6.922454" type="0"/>
    <Peak1D F1="7.323635" intensity="3.549145" type="0"/>
    <Peak1D F1="7.307661" intensity="1.062023" type="0"/>
    <Peak1D F1="7.269346" intensity="0.7843737" type="0"/>
    <Peak1D F1="7.265048" intensity="1.370558" type="0"/>
    <Peak1D F1="7.259859" intensity="15.0" type="0"/>
    <Peak1D F1="7.25219" intensity="1.445721" type="0"/>
    <Peak1D F1="7.242976" intensity="0.4991207" type="0"/>
    <Peak1D F1="7.239063" intensity="0.6145703" type="0"/>
    <Peak1D F1="7.234974" intensity="0.3690235" type="0"/>
  </PeakList1D>
  <PeakList1D>
    <PeakList1DHeader creator="maxok" date="2026-01-05T15:26:09" expNo="10" name="KRG-3-416 fr 11-31 2" owner="" procNo="1" source="C:/Users/maxok/Desktop/KRG NMR 500 MHz 1">
      <PeakPickDetails>F1=4.978258ppm, F2=4.830907ppm, MI=0.82cm, MAXI=3.03cm, PC=1.000
      </PeakPickDetails>
    </PeakList1DHeader>
    <Peak1D F1="4.946658" intensity="1.180113" type="0"/>
    <Peak1D F1="4.941999" intensity="1.215141" type="0"/>
    <Peak1D F1="4.923453" intensity="1.248072" type="0"/>
    <Peak1D F1="4.918784" intensity="1.212252" type="0"/>
  </PeakList1D>
  <PeakList1D>
    <PeakList1DHeader creator="maxok" date="2026-01-05T15:26:09" expNo="10" name="KRG-3-416 fr 11-31 2" owner="" procNo="1" source="C:/Users/maxok/Desktop/KRG NMR 500 MHz 1">
      <PeakPickDetails>F1=4.252520ppm, F2=4.065233ppm, MI=0.41cm, MAXI=1.65cm, PC=1.000
      </PeakPickDetails>
    </PeakList1DHeader>
    <Peak1D F1="4.138155" intensity="0.5902603" type="0"/>
    <Peak1D F1="4.129583" intensity="0.5648324" type="0"/>
    <Peak1D F1="4.114971" intensity="1.092719" type="0"/>
    <Peak1D F1="4.107749" intensity="0.7629257" type="0"/>
    <Peak1D F1="4.104785" intensity="0.7621817" type="0"/>
    <Peak1D F1="4.094496" intensity="0.7216581" type="0"/>
    <Peak1D F1="4.084434" intensity="0.8590582" type="0"/>
  </PeakList1D>
  <PeakList1D>
    <PeakList1DHeader creator="maxok" date="2026-01-05T15:26:09" expNo="10" name="KRG-3-416 fr 11-31 2" owner="" procNo="1" source="C:/Users/maxok/Desktop/KRG NMR 500 MHz 1">
      <PeakPickDetails>F1=4.030805ppm, F2=3.817353ppm, MI=0.31cm, MAXI=1.24cm, PC=1.000
      </PeakPickDetails>
    </PeakList1DHeader>
    <Peak1D F1="3.990823" intensity="0.7300555" type="0"/>
    <Peak1D F1="3.987154" intensity="0.7499069" type="0"/>
    <Peak1D F1="3.981595" intensity="0.8580802" type="0"/>
    <Peak1D F1="3.97769" intensity="0.7652941" type="0"/>
    <Peak1D F1="3.967582" intensity="0.5754231" type="0"/>
    <Peak1D F1="3.960174" intensity="0.814907" type="0"/>
    <Peak1D F1="3.954159" intensity="0.5202399" type="0"/>
  </PeakList1D>
  <PeakList1D>
    <PeakList1DHeader creator="maxok" date="2026-01-05T15:26:09" expNo="10" name="KRG-3-416 fr 11-31 2" owner="" procNo="1" source="C:/Users/maxok/Desktop/KRG NMR 500 MHz 1">
      <PeakPickDetails>F1=2.532384ppm, F2=2.278339ppm, MI=0.95cm, MAXI=3.17cm, PC=1.000
      </PeakPickDetails>
    </PeakList1DHeader>
    <Peak1D F1="2.381034" intensity="1.092715" type="0"/>
    <Peak1D F1="2.375945" intensity="1.196556" type="0"/>
    <Peak1D F1="2.365918" intensity="2.026326" type="0"/>
    <Peak1D F1="2.360423" intensity="2.042193" type="0"/>
    <Peak1D F1="2.350242" intensity="1.357936" type="0"/>
    <Peak1D F1="2.345546" intensity="1.361897" type="0"/>
  </PeakList1D>
  <PeakList1D>
    <PeakList1DHeader creator="maxok" date="2026-01-05T15:26:09" expNo="10" name="KRG-3-416 fr 11-31 2" owner="" procNo="1" source="C:/Users/maxok/Desktop/KRG NMR 500 MHz 1">
      <PeakPickDetails>F1=2.079325ppm, F2=1.482956ppm, MI=0.14cm, MAXI=2.56cm, PC=1.000
      </PeakPickDetails>
    </PeakList1DHeader>
    <Peak1D F1="1.985703" intensity="0.1702568" type="0"/>
    <Peak1D F1="1.974789" intensity="0.3181367" type="0"/>
    <Peak1D F1="1.971863" intensity="0.2575707" type="0"/>
    <Peak1D F1="1.965516" intensity="0.3498576" type="0"/>
    <Peak1D F1="1.959891" intensity="0.9532754" type="0"/>
    <Peak1D F1="1.951321" intensity="0.8488937" type="0"/>
    <Peak1D F1="1.94524" intensity="1.504285" type="0"/>
    <Peak1D F1="1.93783" intensity="1.207405" type="0"/>
    <Peak1D F1="1.930246" intensity="1.181315" type="0"/>
    <Peak1D F1="1.924147" intensity="0.9987065" type="0"/>
    <Peak1D F1="1.915026" intensity="0.4799245" type="0"/>
    <Peak1D F1="1.909219" intensity="0.4909319" type="0"/>
    <Peak1D F1="1.897354" intensity="0.16342" type="0"/>
    <Peak1D F1="1.87752" intensity="1.026023" type="0"/>
    <Peak1D F1="1.859573" intensity="0.4504739" type="0"/>
    <Peak1D F1="1.848756" intensity="1.445753" type="0"/>
    <Peak1D F1="1.834132" intensity="1.226939" type="0"/>
    <Peak1D F1="1.821221" intensity="1.517883" type="0"/>
    <Peak1D F1="1.812717" intensity="1.186506" type="0"/>
    <Peak1D F1="1.808265" intensity="0.915867" type="0"/>
    <Peak1D F1="1.798339" intensity="1.496274" type="0"/>
    <Peak1D F1="1.78392" intensity="0.8238418" type="0"/>
    <Peak1D F1="1.772625" intensity="0.525358" type="0"/>
    <Peak1D F1="1.758262" intensity="0.2682022" type="0"/>
    <Peak1D F1="1.733461" intensity="0.1872213" type="0"/>
    <Peak1D F1="1.729531" intensity="0.2746138" type="0"/>
    <Peak1D F1="1.713381" intensity="2.097482" type="0"/>
    <Peak1D F1="1.705722" intensity="2.346163" type="0"/>
    <Peak1D F1="1.702466" intensity="1.454088" type="0"/>
    <Peak1D F1="1.693308" intensity="1.217774" type="0"/>
    <Peak1D F1="1.683806" intensity="1.077013" type="0"/>
    <Peak1D F1="1.665458" intensity="0.2482275" type="0"/>
    <Peak1D F1="1.656017" intensity="0.2804859" type="0"/>
    <Peak1D F1="1.574223" intensity="1.398754" type="0"/>
    <Peak1D F1="1.550927" intensity="1.48372" type="0"/>
    <Peak1D F1="1.546607" intensity="1.366906" type="0"/>
    <Peak1D F1="1.540715" intensity="0.6091371" type="0"/>
    <Peak1D F1="1.523359" intensity="1.177622" type="0"/>
  </PeakList1D>
</PeakList>
