# Supplementary material for: Development and Mechanistic Studies of Oxidative Prins-Semipinacol Cyclization Reactions
Source: Org Lett. 2026 Apr 13;28(16):5092–6. doi: 10.1021/acs.orglett.6c00814 (PMC13123410; doi:10.1021/acs.orglett.6c00814)
Supplement: Supplementary file 2 [file ol6c00814_si_002.zip › Prins FID Rev/24/HNMR/10/pdata/1/intrng]

A 1.0 #regions in PPM
# low field   high field  bias        slope
  7.361702255038788  7.298277131302609  -0.0  -0.0  # for region 1
  7.257190415926343  7.233256406969295  -0.0  -0.0  # for region 2
  4.961109540622096  4.910912816770945  -0.0  -0.0  # for region 3
  4.148894486985552  4.079640244143688  -0.0  -0.0  # for region 4
  4.001199213986066  3.9545586014599126  -0.0  -0.0  # for region 5
  2.3911663366639333  2.3385857156482865  -0.0  -0.0  # for region 6
  2.0043231963345325  1.902917712947214  -0.0  -0.0  # for region 7
  1.8903080274276678  1.7472624338943763  -0.0  -0.0  # for region 8
  1.7213738142058497  1.6739844764708938  -0.0  -0.0  # for region 9
  1.5862264436283704  1.5107545353838117  -0.0  -0.0  # for region 10
