# Supplementary material for: Development and Mechanistic Studies of Oxidative Prins-Semipinacol Cyclization Reactions
Source: Org Lett. 2026 Apr 13;28(16):5092–6. doi: 10.1021/acs.orglett.6c00814 (PMC13123410; doi:10.1021/acs.orglett.6c00814)
Supplement: Supplementary file 2 [file ol6c00814_si_002.zip › Prins FID Rev/24/HNMR/10/pdata/1/peakrng]

P    #regions in PPM
# 2026-01-05 15:26:13 -0500  maxok@LAPTOP-H5U9OBBP
# low field   high field   mi   maxi
  7.378563764349037  7.210112220307838  0.296  15.274  # for region 1
  4.978258082588546  4.830907151789936  0.819  3.027  # for region 2
  4.252520320617825  4.065233156238284  0.410  1.645  # for region 3
  4.030805368668515  3.8173530857359497  0.313  1.235  # for region 4
  2.5323835627523317  2.278338714896604  0.947  3.168  # for region 5
  2.079324558346028  1.482955610030035  0.144  2.565  # for region 6
