# Supplementary material for: Development and Mechanistic Studies of Oxidative Prins-Semipinacol Cyclization Reactions
Source: Org Lett. 2026 Apr 13;28(16):5092–6. doi: 10.1021/acs.orglett.6c00814 (PMC13123410; doi:10.1021/acs.orglett.6c00814)
Supplement: Supplementary file 2 [file ol6c00814_si_002.zip › Prins FID Rev/24/HNMR/10/pdata/1/auditp.txt]

##TITLE= Audit trail, TopSpin 3.6.2
##JCAMPDX= 5.01
##ORIGIN= Bruker BioSpin GmbH
##OWNER= nmr
$$ //10.226.35.50/2024/data/Floreancig/nmr/KRG-3-416 fr 11-31 2/10/pdata/1/auditp.txt
##AUDIT TRAIL=  $$ (NUMBER, WHEN, WHO, WHERE, PROCESS, VERSION, WHAT)
(   1,<2024-10-16 16:38:35.047 -0400>,<nmr>,<NMR500>,<go4>,<TopSpin 3.6.2>,
      <created by zg
	started at 2024-10-16 16:37:14.907 -0400,
	POWCHK enabled, PULCHK disabled,
       configuration hash MD5:
       12 9C 96 25 FC 76 EF 0E EF 2F 57 B1 72 63 FC D3
       data hash MD5: 64K
       28 0E C4 85 18 74 84 01 B0 C0 D0 F2 FD A2 F7 02>)
(   2,<2024-10-16 16:38:35.297 -0400>,<nmr>,<NMR500>,<audit>,<TopSpin 3.6.2>,
      <user comment:
       ICON-NMR User ID: Floreancig
       data hash MD5: 64K
       28 0E C4 85 18 74 84 01 B0 C0 D0 F2 FD A2 F7 02>)
(   3,<2024-10-16 16:38:36.579 -0400>,<nmr>,<NMR500>,<proc1d>,<TopSpin 3.6.2>,
      <Start of raw data processing
       ef LB = 0.3 FT_mod = 6 PKNL = 1 SI = 64K 
       data hash MD5: 64K
       CF BB E2 3D 41 FA 19 B4 52 D8 7F C1 E8 FB 9B E0>)
(   4,<2024-10-16 16:38:38.422 -0400>,<nmr>,<NMR500>,<proc1d>,<TopSpin 3.6.2>,
      <apk0 
       data hash MD5: 64K
       F8 4F 9B 6F 05 ED A0 F8 F8 87 E5 CB 83 57 E1 EA>)
(   5,<2024-10-16 16:38:38.876 -0400>,<nmr>,<NMR500>,<proc1d>,<TopSpin 3.6.2>,
      <abs ABSG = 5 
       data hash MD5: 64K
       ED E0 16 AA AB C8 29 59 80 66 B9 B8 DE 8B 3D 79>)
(   6,<2024-10-16 16:38:40.251 -0400>,<nmr>,<NMR500>,<dirdata>,<TopSpin 3.6.2>,
      <wrpa from 1 10 "KRG-3-416 fr 11-31 2" "E:/2024/data/Floreancig/nmr"
       data hash MD5: 64K
       ED E0 16 AA AB C8 29 59 80 66 B9 B8 DE 8B 3D 79>)
$$ C:/Users/maxok/Desktop/KRG NMR 500 MHz 1/KRG-3-416 fr 11-31 2/10/pdata/1/auditp.txt
(   7,<2026-01-05T15:23:40.737-0500>,<maxok>,<LAPTOP-H5U9OBBP>,<dataserver>,<TopSpin 4.4.0>,
      <Spectrum calibrated, SF was set. Old value: 500.160000 New value: 500.160012. Peak list modified: Yes
       data hash MD5: 64K
       ED E0 16 AA AB C8 29 59 80 66 B9 B8 DE 8B 3D 79>)
(   8,<2026-01-05T15:23:40.753-0500>,<maxok>,<LAPTOP-H5U9OBBP>,<dataserver>,<TopSpin 4.4.0>,
      <Spectrum calibrated, OFFSET was set. Old value: 16.171800 New value: 16.147753. Peak list modified: Yes
       data hash MD5: 64K
       ED E0 16 AA AB C8 29 59 80 66 B9 B8 DE 8B 3D 79>)
(   9,<2026-01-05T15:25:19.931-0500>,<maxok>,<LAPTOP-H5U9OBBP>,<dataserver>,<TopSpin 4.4.0>,
      <INTEGRAL DELETE [7.490;7.070]
       data hash MD5: 64K
       ED E0 16 AA AB C8 29 59 80 66 B9 B8 DE 8B 3D 79>)
(  10,<2026-01-05T15:25:19.959-0500>,<maxok>,<LAPTOP-H5U9OBBP>,<dataserver>,<TopSpin 4.4.0>,
      <INTEGRAL DELETE [5.078;4.829]
       data hash MD5: 64K
       ED E0 16 AA AB C8 29 59 80 66 B9 B8 DE 8B 3D 79>)
(  11,<2026-01-05T15:25:19.982-0500>,<maxok>,<LAPTOP-H5U9OBBP>,<dataserver>,<TopSpin 4.4.0>,
      <INTEGRAL DELETE [4.267;3.758]
       data hash MD5: 64K
       ED E0 16 AA AB C8 29 59 80 66 B9 B8 DE 8B 3D 79>)
(  12,<2026-01-05T15:25:19.998-0500>,<maxok>,<LAPTOP-H5U9OBBP>,<dataserver>,<TopSpin 4.4.0>,
      <INTEGRAL DELETE [2.114;1.528]
       data hash MD5: 64K
       ED E0 16 AA AB C8 29 59 80 66 B9 B8 DE 8B 3D 79>)
(  13,<2026-01-05T15:25:20.032-0500>,<maxok>,<LAPTOP-H5U9OBBP>,<dataserver>,<TopSpin 4.4.0>,
      <INTEGRAL DELETE [1.354;1.107]
       data hash MD5: 64K
       ED E0 16 AA AB C8 29 59 80 66 B9 B8 DE 8B 3D 79>)
(  14,<2026-01-05T15:25:20.049-0500>,<maxok>,<LAPTOP-H5U9OBBP>,<dataserver>,<TopSpin 4.4.0>,
      <INTEGRAL DELETE [2.516;2.222]
       data hash MD5: 64K
       ED E0 16 AA AB C8 29 59 80 66 B9 B8 DE 8B 3D 79>)
(  15,<2026-01-05T15:25:20.168-0500>,<maxok>,<LAPTOP-H5U9OBBP>,<dataserver>,<TopSpin 4.4.0>,
      <INTEGRAL DEFINE [7.362;7.298]
       data hash MD5: 64K
       ED E0 16 AA AB C8 29 59 80 66 B9 B8 DE 8B 3D 79>)
(  16,<2026-01-05T15:25:20.192-0500>,<maxok>,<LAPTOP-H5U9OBBP>,<dataserver>,<TopSpin 4.4.0>,
      <INTEGRAL DELETE [1.027;0.749]
       data hash MD5: 64K
       ED E0 16 AA AB C8 29 59 80 66 B9 B8 DE 8B 3D 79>)
(  17,<2026-01-05T15:25:20.211-0500>,<maxok>,<LAPTOP-H5U9OBBP>,<dataserver>,<TopSpin 4.4.0>,
      <INTEGRAL DEFINE [7.256;7.233]
       data hash MD5: 64K
       ED E0 16 AA AB C8 29 59 80 66 B9 B8 DE 8B 3D 79>)
(  18,<2026-01-05T15:25:20.226-0500>,<maxok>,<LAPTOP-H5U9OBBP>,<dataserver>,<TopSpin 4.4.0>,
      <INTEGRAL DELETE [1.527;1.355]
       data hash MD5: 64K
       ED E0 16 AA AB C8 29 59 80 66 B9 B8 DE 8B 3D 79>)
(  19,<2026-01-05T15:25:20.245-0500>,<maxok>,<LAPTOP-H5U9OBBP>,<dataserver>,<TopSpin 4.4.0>,
      <INTEGRAL DEFINE [4.961;4.911]
       data hash MD5: 64K
       ED E0 16 AA AB C8 29 59 80 66 B9 B8 DE 8B 3D 79>)
(  20,<2026-01-05T15:25:20.263-0500>,<maxok>,<LAPTOP-H5U9OBBP>,<dataserver>,<TopSpin 4.4.0>,
      <INTEGRAL DELETE [7.256;7.233]
       data hash MD5: 64K
       ED E0 16 AA AB C8 29 59 80 66 B9 B8 DE 8B 3D 79>)
(  21,<2026-01-05T15:25:20.277-0500>,<maxok>,<LAPTOP-H5U9OBBP>,<dataserver>,<TopSpin 4.4.0>,
      <INTEGRAL DEFINE [7.272;7.230]
       data hash MD5: 64K
       ED E0 16 AA AB C8 29 59 80 66 B9 B8 DE 8B 3D 79>)
(  22,<2026-01-05T15:25:20.292-0500>,<maxok>,<LAPTOP-H5U9OBBP>,<dataserver>,<TopSpin 4.4.0>,
      <INTEGRAL DEFINE [7.257;7.233]
       data hash MD5: 64K
       ED E0 16 AA AB C8 29 59 80 66 B9 B8 DE 8B 3D 79>)
(  23,<2026-01-05T15:25:20.308-0500>,<maxok>,<LAPTOP-H5U9OBBP>,<dataserver>,<TopSpin 4.4.0>,
      <INTEGRAL DELETE [7.272;7.230]
       data hash MD5: 64K
       ED E0 16 AA AB C8 29 59 80 66 B9 B8 DE 8B 3D 79>)
(  24,<2026-01-05T15:25:20.324-0500>,<maxok>,<LAPTOP-H5U9OBBP>,<dataserver>,<TopSpin 4.4.0>,
      <INTEGRAL DEFINE [2.391;2.339]
       data hash MD5: 64K
       ED E0 16 AA AB C8 29 59 80 66 B9 B8 DE 8B 3D 79>)
(  25,<2026-01-05T15:25:20.341-0500>,<maxok>,<LAPTOP-H5U9OBBP>,<dataserver>,<TopSpin 4.4.0>,
      <INTEGRAL DEFINE [4.001;3.955]
       data hash MD5: 64K
       ED E0 16 AA AB C8 29 59 80 66 B9 B8 DE 8B 3D 79>)
(  26,<2026-01-05T15:25:20.356-0500>,<maxok>,<LAPTOP-H5U9OBBP>,<dataserver>,<TopSpin 4.4.0>,
      <INTEGRAL DEFINE [4.149;4.080]
       data hash MD5: 64K
       ED E0 16 AA AB C8 29 59 80 66 B9 B8 DE 8B 3D 79>)
(  27,<2026-01-05T15:25:20.373-0500>,<maxok>,<LAPTOP-H5U9OBBP>,<dataserver>,<TopSpin 4.4.0>,
      <INTEGRAL DEFINE [2.004;1.903]
       data hash MD5: 64K
       ED E0 16 AA AB C8 29 59 80 66 B9 B8 DE 8B 3D 79>)
(  28,<2026-01-05T15:25:20.388-0500>,<maxok>,<LAPTOP-H5U9OBBP>,<dataserver>,<TopSpin 4.4.0>,
      <INTEGRAL DEFINE [1.721;1.674]
       data hash MD5: 64K
       ED E0 16 AA AB C8 29 59 80 66 B9 B8 DE 8B 3D 79>)
(  29,<2026-01-05T15:25:20.405-0500>,<maxok>,<LAPTOP-H5U9OBBP>,<dataserver>,<TopSpin 4.4.0>,
      <INTEGRAL DEFINE [1.890;1.747]
       data hash MD5: 64K
       ED E0 16 AA AB C8 29 59 80 66 B9 B8 DE 8B 3D 79>)
(  30,<2026-01-05T15:25:20.425-0500>,<maxok>,<LAPTOP-H5U9OBBP>,<dataserver>,<TopSpin 4.4.0>,
      <INTEGRAL DEFINE [1.586;1.511]
       data hash MD5: 64K
       ED E0 16 AA AB C8 29 59 80 66 B9 B8 DE 8B 3D 79>)
(  31,<2026-01-05T15:25:28.824-0500>,<maxok>,<LAPTOP-H5U9OBBP>,<dataserver>,<TopSpin 4.4.0>,
      <Start of interactive peak picking
       data hash MD5: 64K
       ED E0 16 AA AB C8 29 59 80 66 B9 B8 DE 8B 3D 79>)
(  32,<2026-01-05T15:25:46.672-0500>,<maxok>,<LAPTOP-H5U9OBBP>,<peak>,<TopSpin 4.4.0>,
      <1D Peak picking
       data hash MD5: 64K
       ED E0 16 AA AB C8 29 59 80 66 B9 B8 DE 8B 3D 79>)
(  33,<2026-01-05T15:25:53.122-0500>,<maxok>,<LAPTOP-H5U9OBBP>,<peak>,<TopSpin 4.4.0>,
      <1D Peak picking
       data hash MD5: 64K
       ED E0 16 AA AB C8 29 59 80 66 B9 B8 DE 8B 3D 79>)
(  34,<2026-01-05T15:25:56.479-0500>,<maxok>,<LAPTOP-H5U9OBBP>,<peak>,<TopSpin 4.4.0>,
      <1D Peak picking
       data hash MD5: 64K
       ED E0 16 AA AB C8 29 59 80 66 B9 B8 DE 8B 3D 79>)
(  35,<2026-01-05T15:25:57.827-0500>,<maxok>,<LAPTOP-H5U9OBBP>,<peak>,<TopSpin 4.4.0>,
      <1D Peak picking
       data hash MD5: 64K
       ED E0 16 AA AB C8 29 59 80 66 B9 B8 DE 8B 3D 79>)
(  36,<2026-01-05T15:26:03.759-0500>,<maxok>,<LAPTOP-H5U9OBBP>,<peak>,<TopSpin 4.4.0>,
      <1D Peak picking
       data hash MD5: 64K
       ED E0 16 AA AB C8 29 59 80 66 B9 B8 DE 8B 3D 79>)
(  37,<2026-01-05T15:26:09.226-0500>,<maxok>,<LAPTOP-H5U9OBBP>,<peak>,<TopSpin 4.4.0>,
      <1D Peak picking
       data hash MD5: 64K
       ED E0 16 AA AB C8 29 59 80 66 B9 B8 DE 8B 3D 79>)
(  38,<2026-01-05T15:26:13.324-0500>,<maxok>,<LAPTOP-H5U9OBBP>,<dataserver>,<TopSpin 4.4.0>,
      <Delete all peak picking regions
       data hash MD5: 64K
       ED E0 16 AA AB C8 29 59 80 66 B9 B8 DE 8B 3D 79>)
(  39,<2026-01-05T15:26:13.356-0500>,<maxok>,<LAPTOP-H5U9OBBP>,<dataserver>,<TopSpin 4.4.0>,
      <End of interactive peak picking
       data hash MD5: 64K
       ED E0 16 AA AB C8 29 59 80 66 B9 B8 DE 8B 3D 79>)
##END=

$$ hash MD5
$$ 2C 8A 90 F6 57 62 30 6A 3B 55 57 B5 B1 03 12 6A
