# Supplementary material for: Development and Mechanistic Studies of Oxidative Prins-Semipinacol Cyclization Reactions
Source: Org Lett. 2026 Apr 13;28(16):5092–6. doi: 10.1021/acs.orglett.6c00814 (PMC13123410; doi:10.1021/acs.orglett.6c00814)
Supplement: Supplementary file 2 [file ol6c00814_si_002.zip › Prins FID Rev/24/HNMR/10/scon2]

##TITLE= Parameter file, TopSpin 3.6.2
##JCAMPDX= 5.0
##DATATYPE= Parameter Values
##NPOINTS= 1	$$ modification sequence number
##ORIGIN= Bruker BioSpin GmbH
##OWNER= nmr
$$ 2024-10-16 16:37:14.829 -0400  nmr@NMR500
$$ E:/2024/data/Floreancig/nmr/KRG-3-416 fr 11-31 2/10/scon2
$$ process C:\Bruker\TopSpin3.6.2\prog\mod\go4.exe
##$BLKTR= (0..19)
3 3 3 3 3 3 3 3 3 3 3 3 3 3 3 3 3 3 3 3
##$DE1= 4.5
##$DEADC= 0.5
##$DEPA= 4.5
##$DERX= 1.5
##$FILCOR= 0
##$GRADCHAN= 0
##$GRADPRE= (0..1)
10 10
##$HD_BLKTR= (0..19)
1 1 1 1 1 1 1 1 1 1 1 1 1 1 1 1 1 1 1 1
##$HD_DE1= 5
##$HD_DEADC= 0
##$HD_DEPA= 2.5
##$HD_DERX= 0
##END=
