# Supplementary material for: Development and Mechanistic Studies of Oxidative Prins-Semipinacol Cyclization Reactions
Source: Org Lett. 2026 Apr 13;28(16):5092–6. doi: 10.1021/acs.orglett.6c00814 (PMC13123410; doi:10.1021/acs.orglett.6c00814)
Supplement: Supplementary file 2 [file ol6c00814_si_002.zip › Prins FID Rev/24/HNMR/10/shimvalues]

# Wed Oct 16 16:38:34 2024
#$$PROBEIDENTIFIER=Z113652_0064
#$$PROBENAME=PA BBO 500S2 BBF-H-D-05 Z PLUS SP
#$$SHIMID=292722
#
# Active Shim Gradients
#
Z           		8188            
Z2          		6912            
Z3          		-37             
Z4          		-3848           
Z5          		-733            
Z6          		2208            
Z7          		7888            
Z8          		8063            
X           		-850            
XZ          		-2192           
XZ2         		-6584           
XZ3         		298             
XZ4         		-1213           
XZ5         		4891            
Y           		-4464           
YZ          		-4831           
YZ2         		8777            
YZ3         		-858            
YZ4         		2141            
YZ5         		-10333          
XY          		-915            
XYZ         		4603            
XYZ2        		-1115           
XYZ3        		-1673           
XYZ4        		-1681           
XYZ5        		0               
(X2-Y2)     		-5922           
(X2-Y2)Z    		2882            
(X2-Y2)Z2   		304             
(X2-Y2)Z3   		-588            
(X2-Y2)Z4   		3669            
(X2-Y2)Z5   		0               
X3          		7264            
X3Z         		5427            
Y3          		-556            
Y3Z         		2898            
#
# Lock Parameter
#
FIELD		-6505.658
LOCKPHASE		278.652 
LOCKPOWER		-30.000 
LOCKGAIN		128.570 
LOCKDC		-75.000 
LOCKSHIFT		7.240   
LOOPGAIN		-12.000 
LOOPTIME		0.400   
LOOPFILTER		100.000 
#
IEEE64_VERSION_CODE 1
#
# Shim currents 
#
SHIM_SETTING [1 ]  5042.24926616   
SHIM_SETTING [2 ]  1842.25914268   
SHIM_SETTING [3 ]  -4784.68183614  
SHIM_SETTING [4 ]  8784.04570597   
SHIM_SETTING [5 ]  -5852.59152899  
SHIM_SETTING [6 ]  -3150.29053250  
SHIM_SETTING [7 ]  15703.56247534  
SHIM_SETTING [8 ]  1334.06901675   
SHIM_SETTING [9 ]  3982.47706313   
SHIM_SETTING [10]  1621.80779999   
SHIM_SETTING [11]  2600.00000000   
SHIM_SETTING [12]  -3453.41600000  
SHIM_SETTING [13]  2341.81400000   
SHIM_SETTING [14]  890.55800000    
SHIM_SETTING [15]  -8314.20723853  
SHIM_SETTING [16]  -7864.25823853  
SHIM_SETTING [17]  4359.44462918   
SHIM_SETTING [18]  4870.43537082   
SHIM_SETTING [19]  5378.51129633   
SHIM_SETTING [20]  -4047.38210809  
SHIM_SETTING [21]  622.57500000    
SHIM_SETTING [22]  -4271.50800000  
SHIM_SETTING [23]  -7410.56700000  
SHIM_SETTING [24]  -12216.90900000 
SHIM_SETTING [25]  301.14300000    
SHIM_SETTING [26]  189.63600000    
SHIM_SETTING [27]  6155.04700000   
SHIM_SETTING [28]  -3146.09731650  
SHIM_SETTING [29]  -1923.02400000  
SHIM_SETTING [30]  -633.60000000   
SHIM_SETTING [31]  -16036.44600000 
SHIM_SETTING [32]  15241.88768350  
SHIM_SETTING [33]  879.69600000    
SHIM_SETTING [34]  -5854.38200000  
SHIM_SETTING [35]  5885.89400000   
SHIM_SETTING [36]  -2719.97700000  
SHIM_SETTING [37]  8663.64512677   
SHIM_SETTING [38]  -14927.84587323 
SHIM_SETTING [39]  -8507.78600000  
SHIM_SETTING [40]  2600.00000000   
