# Supplementary material for: Development and Mechanistic Studies of Oxidative Prins-Semipinacol Cyclization Reactions
Source: Org Lett. 2026 Apr 13;28(16):5092–6. doi: 10.1021/acs.orglett.6c00814 (PMC13123410; doi:10.1021/acs.orglett.6c00814)
Supplement: Supplementary file 2 [file ol6c00814_si_002.zip › Prins FID Rev/24/HNMR/10/audita.txt]

##TITLE= Audit trail, TopSpin 3.6.2
##JCAMPDX= 5.01
##ORIGIN= Bruker BioSpin GmbH
##OWNER= nmr
$$ //10.226.35.50/2024/data/Floreancig/nmr/KRG-3-416 fr 11-31 2/10/audita.txt
##AUDIT TRAIL=  $$ (NUMBER, WHEN, WHO, WHERE, PROCESS, VERSION, WHAT)
(   1,<2024-10-16 16:38:35.047 -0400>,<nmr>,<NMR500>,<go4>,<TopSpin 3.6.2>,
      <created by zg
	started at 2024-10-16 16:37:14.907 -0400,
	POWCHK enabled, PULCHK disabled,
       configuration hash MD5:
       12 9C 96 25 FC 76 EF 0E EF 2F 57 B1 72 63 FC D3
       data hash MD5: 64K
       28 0E C4 85 18 74 84 01 B0 C0 D0 F2 FD A2 F7 02>)
(   2,<2024-10-16 16:38:35.297 -0400>,<nmr>,<NMR500>,<audit>,<TopSpin 3.6.2>,
      <user comment:
       ICON-NMR User ID: Floreancig
       data hash MD5: 64K
       28 0E C4 85 18 74 84 01 B0 C0 D0 F2 FD A2 F7 02>)
(   3,<2024-10-16 16:38:39.985 -0400>,<nmr>,<NMR500>,<dirdata>,<TopSpin 3.6.2>,
      <wrpa from 1 10 "KRG-3-416 fr 11-31 2" "E:/2024/data/Floreancig/nmr"
       data hash MD5: 64K
       28 0E C4 85 18 74 84 01 B0 C0 D0 F2 FD A2 F7 02>)
##END=

$$ hash MD5
$$ 04 94 EF 63 EF 8C 76 65 D1 21 CB DB 93 7B 67 27
