# Supplementary material for: Development and Mechanistic Studies of Oxidative Prins-Semipinacol Cyclization Reactions
Source: Org Lett. 2026 Apr 13;28(16):5092–6. doi: 10.1021/acs.orglett.6c00814 (PMC13123410; doi:10.1021/acs.orglett.6c00814)
Supplement: Supplementary file 2 [file ol6c00814_si_002.zip › Prins FID Rev/10/CNMR/11/pdata/1/peaklist.xml]

<?xml version="1.0" encoding="UTF-8"?>
<PeakList>
  <PeakList1D>
    <PeakList1DHeader creator="nmr" date="2025-07-13T22:29:48.160-04:00" expNo="10" name="MK2-10-CNMR" owner="" procNo="1" source="G:/2025/data/Floreancig/nmr">
      <PeakPickDetails>F1=327.484192ppm, F2=-27.483534ppm, MI=0.00cm, MAXI=10000.00cm, PC=1.400
      </PeakPickDetails>
    </PeakList1DHeader>
    <Peak1D F1="206.811218" intensity="2.973578e-001" type="0"/>
    <Peak1D F1="178.105652" intensity="2.846997e-001" type="0"/>
    <Peak1D F1="150.304535" intensity="2.121351e+000" type="0"/>
    <Peak1D F1="137.223984" intensity="1.494801e+000" type="0"/>
    <Peak1D F1="120.442352" intensity="8.708234e+000" type="0"/>
    <Peak1D F1="110.811104" intensity="3.878451e+000" type="0"/>
    <Peak1D F1="77.338097" intensity="1.406280e+001" type="0"/>
    <Peak1D F1="77.020477" intensity="1.426400e+001" type="0"/>
    <Peak1D F1="76.960075" intensity="5.252350e+000" type="0"/>
    <Peak1D F1="76.702370" intensity="1.411536e+001" type="0"/>
    <Peak1D F1="70.885712" intensity="4.597152e+000" type="0"/>
    <Peak1D F1="67.577682" intensity="6.170069e+000" type="0"/>
    <Peak1D F1="34.979763" intensity="1.500000e+001" type="0"/>
    <Peak1D F1="32.077450" intensity="5.427203e+000" type="0"/>
    <Peak1D F1="30.858639" intensity="8.626521e-001" type="0"/>
    <Peak1D F1="25.694736" intensity="6.266863e+000" type="0"/>
    <Peak1D F1="25.648443" intensity="2.340327e+000" type="0"/>
    <Peak1D F1="18.007860" intensity="4.919031e+000" type="0"/>
    <Peak1D F1="12.732139" intensity="8.833589e+000" type="0"/>
    <Peak1D F1="-3.591004" intensity="9.710557e-001" type="0"/>
  </PeakList1D>
</PeakList>
