# Supplementary material for: Development and Mechanistic Studies of Oxidative Prins-Semipinacol Cyclization Reactions
Source: Org Lett. 2026 Apr 13;28(16):5092–6. doi: 10.1021/acs.orglett.6c00814 (PMC13123410; doi:10.1021/acs.orglett.6c00814)
Supplement: Supplementary file 2 [file ol6c00814_si_002.zip › Prins FID Rev/10/CNMR/11/pdata/1/intrng]

P 0
150.942778   150.097823
137.585991   137.044353
120.892715   120.210251
111.164901   110.579932
77.854178   76.272596
71.137870   70.650396
68.093866   67.281409
35.335613   34.696481
32.421602   31.858299
26.127771   25.499472
18.295689   17.689055
13.117632   12.456834
