# Supplementary material for: Development and Mechanistic Studies of Oxidative Prins-Semipinacol Cyclization Reactions
Source: Org Lett. 2026 Apr 13;28(16):5092–6. doi: 10.1021/acs.orglett.6c00814 (PMC13123410; doi:10.1021/acs.orglett.6c00814)
Supplement: Supplementary file 2 [file ol6c00814_si_002.zip › Prins FID Rev/10/CNMR/11/pdata/1/auditp.txt]

##TITLE= Audit trail, TopSpin 3.6.5
##JCAMPDX= 5.01
##ORIGIN= Bruker BioSpin GmbH
##OWNER= nmr
$$ G:/2025/data/Floreancig/nmr/MK2-10-CNMR/10/pdata/1/auditp.txt
##AUDIT TRAIL=  $$ (NUMBER, WHEN, WHO, WHERE, PROCESS, VERSION, WHAT)
(   1,<2025-07-13 22:29:45.597 -0400>,<nmr>,<DESKTOP-H5K5808>,<go4>,<TopSpin 3.6.5>,
      <created by zg on data set with UUID '444bdf2c-6053-11f0-a744-0024818f58af'
       started at 2025-07-13 21:38:39.364 -0400,
       POWCHK enabled, PULCHK disabled,
       completed at 2025-07-13 22:29:45.566 -0400

       configuration hash MD5:
       18 96 68 F5 AB DC 71 47 49 99 B5 84 D3 52 26 6F
       data hash MD5: 64K
       BC DD 2C BC 2C B1 CD 80 82 F6 1F 68 3A 22 2D D5>)
(   2,<2025-07-13 22:29:45.910 -0400>,<nmr>,<DESKTOP-H5K5808>,<audit>,<TopSpin 3.6.5>,
      <user comment:
       ICON-NMR User ID: Floreancig
       data hash MD5: 64K
       BC DD 2C BC 2C B1 CD 80 82 F6 1F 68 3A 22 2D D5>)
(   3,<2025-07-13 22:29:47.222 -0400>,<nmr>,<DESKTOP-H5K5808>,<proc1d>,<TopSpin 3.6.5>,
      <Start of raw data processing
       ef LB = 1 FT_mod = 6 PKNL = 1 SI = 32K 
       data hash MD5: 32K
       F5 71 C5 D3 AA 7D 4F 2E CF A1 30 15 AA 3E 65 F1>)
(   4,<2025-07-13 22:29:47.504 -0400>,<nmr>,<DESKTOP-H5K5808>,<proc1d>,<TopSpin 3.6.5>,
      <apk 
       data hash MD5: 32K
       5B 85 2F EA 2F 3F 2F 88 D7 6E B3 AE 31 15 9F 6A>)
(   5,<2025-07-13 22:29:47.894 -0400>,<nmr>,<DESKTOP-H5K5808>,<proc1d>,<TopSpin 3.6.5>,
      <abs ABSG = 5 
       data hash MD5: 32K
       D5 90 9B 3B 62 19 B5 BA 1D 69 86 0C DD 20 17 BA>)
##END=

$$ hash MD5
$$ EC E8 7C 84 13 84 E2 76 2B B2 71 C1 F6 C4 12 EA
