# Supplementary material for: Development and Mechanistic Studies of Oxidative Prins-Semipinacol Cyclization Reactions
Source: Org Lett. 2026 Apr 13;28(16):5092–6. doi: 10.1021/acs.orglett.6c00814 (PMC13123410; doi:10.1021/acs.orglett.6c00814)
Supplement: Supplementary file 2 [file ol6c00814_si_002.zip › Prins FID Rev/10/CNMR/11/topshimreport]

New TopShim run:

version = topshim 2.0.0
date = 2025-07-13
time = 21:33:25.237
command = topshim  ordmax=6 tuneb tunea

FINE SHIMMING

Parameters:

probe = Z108618_0240
solvent = CDCl3
shim nucleus = 2H
nucleus optimised for = 13C
o1p (from lock) = 7.24 ppm

Results:


1D Shimming:
Iteration  1: FWHM Before=141.9 Hz, Target= 0.8 Hz, After= 3.4 Hz
Iteration  2: FWHM Before= 3.4 Hz, Target= 0.8 Hz, After= 1.6 Hz
Iteration  3: FWHM Before= 1.6 Hz, Target= 0.6 Hz, After= 1.2 Hz
Iteration  4: FWHM Before= 1.2 Hz, Target= 0.6 Hz, After= 1.9 Hz
Iteration  5: FWHM Before= 1.9 Hz, Target= 0.4 Hz, After= 1.0 Hz
Iteration  6: FWHM Before= 1.0 Hz, Target= 0.4 Hz, After= 1.3 Hz
Iteration  7: FWHM Before= 1.3 Hz, Target= 0.3 Hz, After= 0.6 Hz
Iteration  8: FWHM Before= 0.6 Hz, Target= 1.4 Hz, After= 1.4 Hz
Shim succeeded

Lineshape quality factor (1D spectrum, spinning) = 1.67


Performing tune after shimming
tune lock level increase = 1.1

shim changes: 
Z	-2286
Z2	-3066
Z3	-6292
Z4	-13749
Z5	-33217
Z6	-68502
X	-4
XZ	+418
Y	-151
YZ	+1

duration = 5 min 2 sec
completed successfully
finished Sun Jul 13 21:38:26 2025


========================================================================
