# Supplementary material for: Development and Mechanistic Studies of Oxidative Prins-Semipinacol Cyclization Reactions
Source: Org Lett. 2026 Apr 13;28(16):5092–6. doi: 10.1021/acs.orglett.6c00814 (PMC13123410; doi:10.1021/acs.orglett.6c00814)
Supplement: Supplementary file 2 [file ol6c00814_si_002.zip › Prins FID Rev/10/CNMR/11/shimvalues]

# Sun Jul 13 22:29:45 2025
#$$PROBEIDENTIFIER=Z108618_0240
#$$PROBENAME=PA BBO 400S1 BBF-H-D-05 Z PLUS
#$$SHIMID=313232
#
# Active Shim Gradients
#
Z           		-2049           
Z2          		3484            
Z3          		-6856           
Z4          		-18328          
Z5          		-35013          
Z6          		-54842          
X           		3284            
XZ          		-27583          
XZ2         		22925           
XZ3         		1107            
Y           		-3095           
YZ          		-2395           
YZ2         		17644           
YZ3         		-2142           
XY          		-13451          
XYZ         		-4877           
(X2-Y2)     		-37312          
(X2-Y2)Z    		4875            
X3          		-2486           
Y3          		-2625           
#
# Lock Parameter
#
FIELD		-804.482
LOCKPHASE		326.795 
LOCKPOWER		-30.000 
LOCKGAIN		124.557 
LOCKDC		-75.000 
LOCKSHIFT		7.240   
LOOPGAIN		-12.000 
LOOPTIME		0.400   
LOOPFILTER		100.000 
#
IEEE64_VERSION_CODE 1
#
# Shim currents 
#
SHIM_SETTING [1 ]  -993.83365942   
SHIM_SETTING [2 ]  1724.76721918   
SHIM_SETTING [3 ]  -3606.29333170  
SHIM_SETTING [4 ]  -9640.71217492  
SHIM_SETTING [5 ]  -18416.85246455 
SHIM_SETTING [6 ]  1727.46499992   
SHIM_SETTING [7 ]  -14508.44299934 
SHIM_SETTING [8 ]  12058.72499946  
SHIM_SETTING [9 ]  -19625.96899912 
SHIM_SETTING [10]  -7075.44699968  
SHIM_SETTING [11]  -1628.06299993  
SHIM_SETTING [12]  -1259.70499994  
SHIM_SETTING [13]  9280.95599958   
SHIM_SETTING [14]  -1126.44999995  
SHIM_SETTING [15]  -28846.88901543 
SHIM_SETTING [16]  2564.37099989   
SHIM_SETTING [17]  582.26199997    
SHIM_SETTING [18]  -2565.45799989  
SHIM_SETTING [19]  -1307.61399994  
SHIM_SETTING [20]  -1380.98099994  
