# Supplementary material for: Development and Mechanistic Studies of Oxidative Prins-Semipinacol Cyclization Reactions
Source: Org Lett. 2026 Apr 13;28(16):5092–6. doi: 10.1021/acs.orglett.6c00814 (PMC13123410; doi:10.1021/acs.orglett.6c00814)
Supplement: Supplementary file 2 [file ol6c00814_si_002.zip › Prins FID Rev/10/CNMR/11/audita.txt]

##TITLE= Audit trail, TopSpin 3.6.5
##JCAMPDX= 5.01
##ORIGIN= Bruker BioSpin GmbH
##OWNER= nmr
$$ G:/2025/data/Floreancig/nmr/MK2-10-CNMR/10/audita.txt
##AUDIT TRAIL=  $$ (NUMBER, WHEN, WHO, WHERE, PROCESS, VERSION, WHAT)
(   1,<2025-07-13 22:29:45.597 -0400>,<nmr>,<DESKTOP-H5K5808>,<go4>,<TopSpin 3.6.5>,
      <created by zg on data set with UUID '444bdf2c-6053-11f0-a744-0024818f58af'
       started at 2025-07-13 21:38:39.364 -0400,
       POWCHK enabled, PULCHK disabled,
       completed at 2025-07-13 22:29:45.566 -0400

       configuration hash MD5:
       18 96 68 F5 AB DC 71 47 49 99 B5 84 D3 52 26 6F
       data hash MD5: 64K
       BC DD 2C BC 2C B1 CD 80 82 F6 1F 68 3A 22 2D D5>)
(   2,<2025-07-13 22:29:45.910 -0400>,<nmr>,<DESKTOP-H5K5808>,<audit>,<TopSpin 3.6.5>,
      <user comment:
       ICON-NMR User ID: Floreancig
       data hash MD5: 64K
       BC DD 2C BC 2C B1 CD 80 82 F6 1F 68 3A 22 2D D5>)
##END=

$$ hash MD5
$$ 30 D9 90 84 63 07 B3 C2 97 0E 96 3E 69 5A 7E 4F
