# Supplementary material for: Development and Mechanistic Studies of Oxidative Prins-Semipinacol Cyclization Reactions
Source: Org Lett. 2026 Apr 13;28(16):5092–6. doi: 10.1021/acs.orglett.6c00814 (PMC13123410; doi:10.1021/acs.orglett.6c00814)
Supplement: Supplementary file 2 [file ol6c00814_si_002.zip › Prins FID Rev/10/HNMR/10/pdata/1/parm.txt]

Current Data Parameters
NAME              MK2-3              
EXPNO                10              
PROCNO                1              

F2 - Acquisition Parameters
Date_          20240120              
Time               9.17 h            
INSTRUM           spect              
PROBHD   Z104275_0423 (              
PULPROG            zg30              
TD                65536              
SOLVENT           CDCl3              
NS                   16              
DS                    2              
SWH            6009.615 Hz           
FIDRES         0.183399 Hz           
AQ            5.4525952 sec          
RG                  256              
DW               83.200 usec         
DE                13.19 usec         
TE                295.1 K            
D1           1.00000000 sec          
TD0                   1              
SFO1        300.2318539 MHz          
NUC1                 1H              
P0                 4.67 usec         
P1                14.00 usec         
PLW1        18.00000000 W            

F2 - Processing parameters
SI                65536              
SF          300.2300073 MHz          
WDW                  EM              
SSB      0              
LB                 0.30 Hz           
GB       0              
PC                 1.00              
