# Supplementary material for: Development and Mechanistic Studies of Oxidative Prins-Semipinacol Cyclization Reactions
Source: Org Lett. 2026 Apr 13;28(16):5092–6. doi: 10.1021/acs.orglett.6c00814 (PMC13123410; doi:10.1021/acs.orglett.6c00814)
Supplement: Supplementary file 2 [file ol6c00814_si_002.zip › Prins FID Rev/10/HNMR/10/pdata/1/outd]

##TITLE= Parameter file, TopSpin 3.6.5
##JCAMPDX= 5.0
##DATATYPE= Parameter Values
##NPOINTS= 1	$$ modification sequence number
##ORIGIN= Bruker BioSpin GmbH
##OWNER= nmr
$$ 2024-01-20 09:17:43.564 -0500  nmr@DESKTOP-RU2QM4L
$$ //10.226.35.45/2024/data/Floreancig/nmr/MK2-3/10/pdata/1/outd
$$ process C:\Bruker\TopSpin3.6.5\prog\mod\dirdata.exe
##$CURPLOT= <>
##$CURPRIN= <$>
##$DFORMAT= <normdp>
##$LAYOUT= <+/1D_H.xwp>
##$LFORMAT= <normlp>
##$PFORMAT= <normpl>
##END=
