# Supplementary material for: Development and Mechanistic Studies of Oxidative Prins-Semipinacol Cyclization Reactions
Source: Org Lett. 2026 Apr 13;28(16):5092–6. doi: 10.1021/acs.orglett.6c00814 (PMC13123410; doi:10.1021/acs.orglett.6c00814)
Supplement: Supplementary file 2 [file ol6c00814_si_002.zip › Prins FID Rev/10/HNMR/10/pdata/1/daisymultiplet.txt]

# 2025-05-07 09:54:45 -0400 karengarn@Karens-Laptop.local
# TOPSPIN Daisy Multiplet Table
# /Volumes/NO NAME/MK2-3/10/pdata/1

1D TopSPIN Multiplet Table

----------------------------------------------------------------------
Number    Shift [ppm]    J [Hz]    M         Connection     Identifier
----------------------------------------------------------------------
----------------------------------------------------------------------


1D TopSPIN Multiplet Lines Table

--------------------------
Number      Position [ppm]
--------------------------
--------------------------
