# Supplementary material for: Development and Mechanistic Studies of Oxidative Prins-Semipinacol Cyclization Reactions
Source: Org Lett. 2026 Apr 13;28(16):5092–6. doi: 10.1021/acs.orglett.6c00814 (PMC13123410; doi:10.1021/acs.orglett.6c00814)
Supplement: Supplementary file 2 [file ol6c00814_si_002.zip › Prins FID Rev/10/HNMR/10/pdata/1/mol2ppm.txt]

# 2025-05-07 09:54:45 -0400 karengarn@Karens-Laptop.local
# TOPSPIN Molecule to PPM ranges correlations
# /Volumes/NO NAME/MK2-3/10/pdata/1
# Start [PPM]     End [PPM]     Atom Numbers
