# Supplementary material for: Development and Mechanistic Studies of Oxidative Prins-Semipinacol Cyclization Reactions
Source: Org Lett. 2026 Apr 13;28(16):5092–6. doi: 10.1021/acs.orglett.6c00814 (PMC13123410; doi:10.1021/acs.orglett.6c00814)
Supplement: Supplementary file 2 [file ol6c00814_si_002.zip › Prins FID Rev/10/HNMR/10/pdata/1/integrals.txt]

   Current data set:
   NAME =	MK2-3	EXPNO =	10	PROCNO = 1
   DU   =	/Volumes/NO NAME

   Number   Integrated Region     Integral
     1      5.362      5.270         1.00000
     2      5.180      5.141         1.01758
     3      4.992      4.939         1.02695
     4      4.015      3.936         2.20532
     5      3.611      3.519         2.07726
     6      2.422      2.350         2.07690
     7      2.326      2.201         2.14463
     8      2.180      2.027         2.16800
     9      1.905      1.755         1.16232
    10      1.755      1.702         3.07365
    11      1.676      1.625         3.02885
    12      1.592      1.408         1.24746
