# Supplementary material for: Development and Mechanistic Studies of Oxidative Prins-Semipinacol Cyclization Reactions
Source: Org Lett. 2026 Apr 13;28(16):5092–6. doi: 10.1021/acs.orglett.6c00814 (PMC13123410; doi:10.1021/acs.orglett.6c00814)
Supplement: Supplementary file 2 [file ol6c00814_si_002.zip › Prins FID Rev/10/HNMR/10/pdata/1/peaklist.xml]

<?xml version="1.0" encoding="UTF-8"?>
<PeakList modified="2025-05-07T09:42:00">
  <PeakList1D>
    <PeakList1DHeader creator="karengarn" date="2025-05-07T09:42:00" expNo="10" name="MK2-3" owner="" procNo="1" source="/Volumes/NO NAME">
      <PeakPickDetails>F1=7.470085ppm, F2=6.617020ppm, MI=9.84cm, MAXI=18.25cm, PC=1.000
      </PeakPickDetails>
    </PeakList1DHeader>
    <Peak1D F1="7.259956" intensity="15.0" type="0"/>
  </PeakList1D>
  <PeakList1D>
    <PeakList1DHeader creator="karengarn" date="2025-05-07T09:42:00" expNo="10" name="MK2-3" owner="" procNo="1" source="/Volumes/NO NAME">
      <PeakPickDetails>F1=5.479599ppm, F2=5.218300ppm, MI=0.14cm, MAXI=3.81cm, PC=1.000
      </PeakPickDetails>
    </PeakList1DHeader>
    <Peak1D F1="5.345473" intensity="0.2931675" type="0"/>
    <Peak1D F1="5.340869" intensity="0.6548622" type="0"/>
    <Peak1D F1="5.336193" intensity="0.875952" type="0"/>
    <Peak1D F1="5.331487" intensity="0.7138447" type="0"/>
    <Peak1D F1="5.326808" intensity="0.4764092" type="0"/>
    <Peak1D F1="5.32243" intensity="0.6874672" type="0"/>
    <Peak1D F1="5.317803" intensity="1.379333" type="0"/>
    <Peak1D F1="5.313115" intensity="1.787897" type="0"/>
    <Peak1D F1="5.308443" intensity="1.381181" type="0"/>
    <Peak1D F1="5.303816" intensity="0.6991098" type="0"/>
    <Peak1D F1="5.299486" intensity="0.4802678" type="0"/>
    <Peak1D F1="5.294831" intensity="0.7447607" type="0"/>
    <Peak1D F1="5.29014" intensity="0.9274553" type="0"/>
    <Peak1D F1="5.28546" intensity="0.7097683" type="0"/>
    <Peak1D F1="5.280817" intensity="0.319126" type="0"/>
  </PeakList1D>
  <PeakList1D>
    <PeakList1DHeader creator="karengarn" date="2025-05-07T09:42:00" expNo="10" name="MK2-3" owner="" procNo="1" source="/Volumes/NO NAME">
      <PeakPickDetails>F1=5.218300ppm, F2=4.757184ppm, MI=2.44cm, MAXI=8.84cm, PC=1.000
      </PeakPickDetails>
    </PeakList1DHeader>
    <Peak1D F1="5.159137" intensity="5.820286" type="0"/>
    <Peak1D F1="5.155739" intensity="5.856254" type="0"/>
    <Peak1D F1="4.964699" intensity="5.034915" type="0"/>
    <Peak1D F1="4.961401" intensity="4.894769" type="0"/>
  </PeakList1D>
  <PeakList1D>
    <PeakList1DHeader creator="karengarn" date="2025-05-07T09:42:00" expNo="10" name="MK2-3" owner="" procNo="1" source="/Volumes/NO NAME">
      <PeakPickDetails>F1=4.103936ppm, F2=3.735043ppm, MI=1.51cm, MAXI=5.68cm, PC=1.000
      </PeakPickDetails>
    </PeakList1DHeader>
    <Peak1D F1="3.984721" intensity="4.112834" type="0"/>
    <Peak1D F1="3.961737" intensity="3.964094" type="0"/>
  </PeakList1D>
  <PeakList1D>
    <PeakList1DHeader creator="karengarn" date="2025-05-07T09:42:00" expNo="10" name="MK2-3" owner="" procNo="1" source="/Volumes/NO NAME">
      <PeakPickDetails>F1=3.711987ppm, F2=3.227815ppm, MI=1.87cm, MAXI=11.57cm, PC=1.000
      </PeakPickDetails>
    </PeakList1DHeader>
    <Peak1D F1="3.581285" intensity="5.010264" type="0"/>
    <Peak1D F1="3.561892" intensity="8.602736" type="0"/>
    <Peak1D F1="3.542145" intensity="5.323378" type="0"/>
  </PeakList1D>
  <PeakList1D>
    <PeakList1DHeader creator="karengarn" date="2025-05-07T09:42:00" expNo="10" name="MK2-3" owner="" procNo="1" source="/Volumes/NO NAME">
      <PeakPickDetails>F1=2.559196ppm, F2=2.336323ppm, MI=1.15cm, MAXI=7.97cm, PC=1.000
      </PeakPickDetails>
    </PeakList1DHeader>
    <Peak1D F1="2.404889" intensity="3.040078" type="0"/>
    <Peak1D F1="2.401921" intensity="3.037011" type="0"/>
    <Peak1D F1="2.384893" intensity="5.284013" type="0"/>
    <Peak1D F1="2.382674" intensity="4.973139" type="0"/>
    <Peak1D F1="2.365759" intensity="2.908983" type="0"/>
    <Peak1D F1="2.362785" intensity="2.800066" type="0"/>
  </PeakList1D>
  <PeakList1D>
    <PeakList1DHeader creator="karengarn" date="2025-05-07T09:42:00" expNo="10" name="MK2-3" owner="" procNo="1" source="/Volumes/NO NAME">
      <PeakPickDetails>F1=2.336323ppm, F2=2.174932ppm, MI=0.36cm, MAXI=3.45cm, PC=1.000
      </PeakPickDetails>
    </PeakList1DHeader>
    <Peak1D F1="2.308503" intensity="0.9880037" type="0"/>
    <Peak1D F1="2.30081" intensity="0.7227782" type="0"/>
    <Peak1D F1="2.292494" intensity="1.23368" type="0"/>
    <Peak1D F1="2.286733" intensity="0.6287228" type="0"/>
    <Peak1D F1="2.27964" intensity="1.179416" type="0"/>
    <Peak1D F1="2.276097" intensity="0.9515537" type="0"/>
    <Peak1D F1="2.272972" intensity="1.251" type="0"/>
    <Peak1D F1="2.266316" intensity="1.760409" type="0"/>
    <Peak1D F1="2.264003" intensity="1.83335" type="0"/>
    <Peak1D F1="2.251093" intensity="2.13739" type="0"/>
    <Peak1D F1="2.247402" intensity="0.9838916" type="0"/>
    <Peak1D F1="2.244153" intensity="0.9155842" type="0"/>
    <Peak1D F1="2.238212" intensity="1.926831" type="0"/>
    <Peak1D F1="2.232385" intensity="0.9192498" type="0"/>
    <Peak1D F1="2.226592" intensity="0.8419511" type="0"/>
    <Peak1D F1="2.222454" intensity="2.064397" type="0"/>
  </PeakList1D>
  <PeakList1D>
    <PeakList1DHeader creator="karengarn" date="2025-05-07T09:42:00" expNo="10" name="MK2-3" owner="" procNo="1" source="/Volumes/NO NAME">
      <PeakPickDetails>F1=2.174932ppm, F2=1.936689ppm, MI=0.50cm, MAXI=3.09cm, PC=1.000
      </PeakPickDetails>
    </PeakList1DHeader>
    <Peak1D F1="2.161386" intensity="1.260406" type="0"/>
    <Peak1D F1="2.159168" intensity="1.060273" type="0"/>
    <Peak1D F1="2.150291" intensity="0.5873422" type="0"/>
    <Peak1D F1="2.134634" intensity="1.72354" type="0"/>
    <Peak1D F1="2.129657" intensity="2.782502" type="0"/>
    <Peak1D F1="2.124359" intensity="1.601811" type="0"/>
    <Peak1D F1="2.119551" intensity="1.479975" type="0"/>
    <Peak1D F1="2.113604" intensity="0.4995017" type="0"/>
    <Peak1D F1="2.104063" intensity="1.975342" type="0"/>
    <Peak1D F1="2.097443" intensity="1.466579" type="0"/>
    <Peak1D F1="2.093538" intensity="1.85354" type="0"/>
    <Peak1D F1="2.088568" intensity="1.259928" type="0"/>
    <Peak1D F1="2.07113" intensity="0.6410429" type="0"/>
    <Peak1D F1="2.068942" intensity="0.5660157" type="0"/>
    <Peak1D F1="2.063449" intensity="0.893195" type="0"/>
    <Peak1D F1="2.061257" intensity="0.991606" type="0"/>
  </PeakList1D>
  <PeakList1D>
    <PeakList1DHeader creator="karengarn" date="2025-05-07T09:42:00" expNo="10" name="MK2-3" owner="" procNo="1" source="/Volumes/NO NAME">
      <PeakPickDetails>F1=1.921318ppm, F2=1.806039ppm, MI=0.29cm, MAXI=1.22cm, PC=1.000
      </PeakPickDetails>
    </PeakList1DHeader>
    <Peak1D F1="1.892468" intensity="0.4302356" type="0"/>
    <Peak1D F1="1.876816" intensity="0.6876381" type="0"/>
    <Peak1D F1="1.863499" intensity="0.5189507" type="0"/>
    <Peak1D F1="1.860506" intensity="0.8004584" type="0"/>
    <Peak1D F1="1.856498" intensity="0.6669018" type="0"/>
    <Peak1D F1="1.846111" intensity="1.081495" type="0"/>
    <Peak1D F1="1.840709" intensity="0.9004844" type="0"/>
    <Peak1D F1="1.83163" intensity="0.6750356" type="0"/>
    <Peak1D F1="1.827511" intensity="0.827984" type="0"/>
    <Peak1D F1="1.824616" intensity="0.9641737" type="0"/>
    <Peak1D F1="1.815531" intensity="0.6134313" type="0"/>
  </PeakList1D>
  <PeakList1D>
    <PeakList1DHeader creator="karengarn" date="2025-05-07T09:42:00" expNo="10" name="MK2-3" owner="" procNo="1" source="/Volumes/NO NAME">
      <PeakPickDetails>F1=1.806039ppm, F2=1.590851ppm, MI=8.05cm, MAXI=12.72cm, PC=1.000
      </PeakPickDetails>
    </PeakList1DHeader>
    <Peak1D F1="1.729575" intensity="10.91822" type="0"/>
    <Peak1D F1="1.726602" intensity="10.77908" type="0"/>
    <Peak1D F1="1.650464" intensity="11.86017" type="0"/>
  </PeakList1D>
  <PeakList1D>
    <PeakList1DHeader creator="karengarn" date="2025-05-07T09:42:00" expNo="10" name="MK2-3" owner="" procNo="1" source="/Volumes/NO NAME">
      <PeakPickDetails>F1=1.590851ppm, F2=1.321867ppm, MI=0.07cm, MAXI=4.96cm, PC=1.000
      </PeakPickDetails>
    </PeakList1DHeader>
    <Peak1D F1="1.573382" intensity="0.4556437" type="0"/>
    <Peak1D F1="1.546841" intensity="0.8974286" type="0"/>
    <Peak1D F1="1.537428" intensity="0.4392661" type="0"/>
    <Peak1D F1="1.518538" intensity="1.617387" type="0"/>
    <Peak1D F1="1.511249" intensity="0.9357341" type="0"/>
    <Peak1D F1="1.492136" intensity="0.8688998" type="0"/>
    <Peak1D F1="1.4824" intensity="1.332679" type="0"/>
    <Peak1D F1="1.463585" intensity="0.3653117" type="0"/>
    <Peak1D F1="1.45606" intensity="0.6828833" type="0"/>
    <Peak1D F1="1.430883" intensity="0.6883473" type="0"/>
    <Peak1D F1="1.427506" intensity="0.3481858" type="0"/>
  </PeakList1D>
</PeakList>
