# Supplementary material for: Development and Mechanistic Studies of Oxidative Prins-Semipinacol Cyclization Reactions
Source: Org Lett. 2026 Apr 13;28(16):5092–6. doi: 10.1021/acs.orglett.6c00814 (PMC13123410; doi:10.1021/acs.orglett.6c00814)
Supplement: Supplementary file 2 [file ol6c00814_si_002.zip › Prins FID Rev/10/HNMR/10/pdata/1/multiplet_options.prop]

#
#Wed May 07 09:54:45 EDT 2025
intensityTolerance=0.3
ticks=true
treeform=1
createSinglets=false
maxMultiplicity=4
couplingTolerance=0.05
distanceLines=2
mol2dWidth=300
captureRange=10
driftRange=5
mol2dX=50
minDeltaJ=10.0
mol2dY=50
maxJ=20.0
minIntensity=20.0
labelsVertical=false
mol2dHeight=200
