# Supplementary material for: Development and Mechanistic Studies of Oxidative Prins-Semipinacol Cyclization Reactions
Source: Org Lett. 2026 Apr 13;28(16):5092–6. doi: 10.1021/acs.orglett.6c00814 (PMC13123410; doi:10.1021/acs.orglett.6c00814)
Supplement: Supplementary file 2 [file ol6c00814_si_002.zip › Prins FID Rev/10/HNMR/10/pdata/1/intrng]

A 1.0 #regions in PPM
# low field   high field  bias        slope
  5.361826653520879  5.269786532003172  -0.0  -0.0  # for region 1
  5.179704710943288  5.140538701786817  -0.0  -0.0  # for region 2
  4.991707866992223  4.938833754630987  -0.0  -0.0  # for region 3
  4.014515938538273  3.9361839202253313  -0.0  -0.0  # for region 4
  3.6111060442266214  3.519065922708915  -0.0  -0.0  # for region 5
  2.4224176663277275  2.349960549388256  -0.0  -0.0  # for region 6
  2.3264609438943737  2.201129714593667  -0.0  -0.0  # for region 7
  2.1795884095576077  2.0268409738473707  -0.0  -0.0  # for region 8
  1.905426345462311  1.754637210209898  -0.0  -0.0  # for region 9
  1.754637210209898  1.7017630978486622  -0.0  -0.0  # for region 10
  1.676305191896956  1.625389379993544  -0.0  -0.0  # for region 11
  1.5920982722105435  1.40801802917513  -0.0  -0.0  # for region 12
