# Supplementary material for: Development and Mechanistic Studies of Oxidative Prins-Semipinacol Cyclization Reactions
Source: Org Lett. 2026 Apr 13;28(16):5092–6. doi: 10.1021/acs.orglett.6c00814 (PMC13123410; doi:10.1021/acs.orglett.6c00814)
Supplement: Supplementary file 2 [file ol6c00814_si_002.zip › Prins FID Rev/10/HNMR/10/pdata/1/peakrng]

P    #regions in PPM
# 2025-05-07 09:42:05 -0400  karengarn@Karens-Laptop.local
# low field   high field   mi   maxi
  7.470085025539205  6.617019760277012  9.843  18.249  # for region 1
  5.479599406594088  5.218300136153416  0.144  3.808  # for region 2
  5.218300136153416  4.75718377655223  2.443  8.837  # for region 3
  4.1039356004505505  3.7350425127696023  1.509  5.676  # for region 4
  3.7119866947895432  3.2278145172082984  1.868  11.567  # for region 5
  2.5591957957865774  2.3363228886460043  1.150  7.975  # for region 6
  2.3363228886460043  2.1749321627855895  0.359  3.449  # for region 7
  2.1749321627855895  1.9366887103249772  0.503  3.089  # for region 8
  1.9213181650049378  1.8060390751046416  0.287  1.221  # for region 9
  1.8060390751046416  1.5908514406240886  8.047  12.717  # for region 10
  1.5908514406240886  1.3218668975233971  0.072  4.957  # for region 11
