# Supplementary material for: Development and Mechanistic Studies of Oxidative Prins-Semipinacol Cyclization Reactions
Source: Org Lett. 2026 Apr 13;28(16):5092–6. doi: 10.1021/acs.orglett.6c00814 (PMC13123410; doi:10.1021/acs.orglett.6c00814)
Supplement: Supplementary file 2 [file ol6c00814_si_002.zip › Prins FID Rev/10/HNMR/10/pdata/1/auditp.txt]

##TITLE= Audit trail, TopSpin 3.6.5
##JCAMPDX= 5.01
##ORIGIN= Bruker BioSpin GmbH
##OWNER= nmr
$$ //10.226.35.45/2024/data/Floreancig/nmr/MK2-3/10/pdata/1/auditp.txt
##AUDIT TRAIL=  $$ (NUMBER, WHEN, WHO, WHERE, PROCESS, VERSION, WHAT)
(   1,<2024-01-20 09:17:39.486 -0500>,<nmr>,<DESKTOP-RU2QM4L>,<go4>,<TopSpin 3.6.5>,
      <created by zg on data set with UUID '63c89854-b79e-11ee-b043-bc305bb881ea'
       started at 2024-01-20 09:15:40.233 -0500,
       POWCHK enabled, PULCHK disabled,
       completed at 2024-01-20 09:17:39.470 -0500

       configuration hash MD5:
       F3 AF 19 B6 67 AD D8 BA 77 B1 D4 74 E2 03 27 A3
       data hash MD5: 64K
       22 6F 4A 78 CE F1 19 5C 5B 69 34 61 7D A4 E0 E8>)
(   2,<2024-01-20 09:17:39.626 -0500>,<nmr>,<DESKTOP-RU2QM4L>,<audit>,<TopSpin 3.6.5>,
      <user comment:
       ICON-NMR User ID: Floreancig
       data hash MD5: 64K
       22 6F 4A 78 CE F1 19 5C 5B 69 34 61 7D A4 E0 E8>)
(   3,<2024-01-20 09:17:41.095 -0500>,<nmr>,<DESKTOP-RU2QM4L>,<proc1d>,<TopSpin 3.6.5>,
      <Start of raw data processing
       ef LB = 0.3 FT_mod = 6 PKNL = 1 SI = 64K 
       data hash MD5: 64K
       C6 18 F1 10 AB B6 68 0D 4B 2C 42 EC BD 8F 93 90>)
(   4,<2024-01-20 09:17:42.548 -0500>,<nmr>,<DESKTOP-RU2QM4L>,<proc1d>,<TopSpin 3.6.5>,
      <apk0 
       data hash MD5: 64K
       BD 8E C8 7B C4 83 D9 BA C8 98 FC 53 26 FB 24 B7>)
(   5,<2024-01-20 09:17:42.736 -0500>,<nmr>,<DESKTOP-RU2QM4L>,<proc1d>,<TopSpin 3.6.5>,
      <abs ABSG = 5 
       data hash MD5: 64K
       0A 34 88 B1 55 C2 7F A5 30 BC CC C8 A3 E2 55 A9>)
(   6,<2024-01-20 09:17:43.767 -0500>,<nmr>,<DESKTOP-RU2QM4L>,<dirdata>,<TopSpin 3.6.5>,
      <wrpa from 1 10 "MK2-3" "D:/2024/data/Floreancig/nmr"
       data hash MD5: 64K
       0A 34 88 B1 55 C2 7F A5 30 BC CC C8 A3 E2 55 A9>)
(   7,<2024-01-20 09:20:11.904 -0500>,<NMR>,<NMR300P>,<proc1d>,<TopSpin 3.5.7>,
      <pk fgphup PHC0 = -3.519147 PHC1 = 2.925 
       data hash MD5: 64K
       E6 71 1C 70 FB 58 0D 2F 2F 96 B6 F4 0A 30 4F 19>)
(   8,<2024-01-20 09:21:55.095 -0500>,<NMR>,<NMR300P>,<dataserver>,<TopSpin 3.5.7>,
      <new intrng file generated by interactive integration
       data hash MD5: 64K
       E6 71 1C 70 FB 58 0D 2F 2F 96 B6 F4 0A 30 4F 19>)
$$ /Volumes/NO NAME/MK2-3/10/pdata/1/auditp.txt
(   9,<2025-05-07T09:41:21.081-0400>,<karengarn>,<Karens-Laptop.local>,<dataserver>,<TopSpin 4.3.0>,
      <Spectrum calibrated, SF was set. Old value: 300.230007 New value: 300.230007. Peak list modified: Yes
       data hash MD5: 64K
       E6 71 1C 70 FB 58 0D 2F 2F 96 B6 F4 0A 30 4F 19>)
(  10,<2025-05-07T09:41:21.096-0400>,<karengarn>,<Karens-Laptop.local>,<dataserver>,<TopSpin 4.3.0>,
      <Spectrum calibrated, OFFSET was set. Old value: 16.158990 New value: 16.159017. Peak list modified: Yes
       data hash MD5: 64K
       E6 71 1C 70 FB 58 0D 2F 2F 96 B6 F4 0A 30 4F 19>)
(  11,<2025-05-07T09:41:36.064-0400>,<karengarn>,<Karens-Laptop.local>,<dataserver>,<TopSpin 4.3.0>,
      <Start of interactive peak picking
       data hash MD5: 64K
       E6 71 1C 70 FB 58 0D 2F 2F 96 B6 F4 0A 30 4F 19>)
(  12,<2025-05-07T09:41:40.426-0400>,<karengarn>,<Karens-Laptop.local>,<peak>,<TopSpin 4.3.0>,
      <1D Peak picking
       data hash MD5: 64K
       E6 71 1C 70 FB 58 0D 2F 2F 96 B6 F4 0A 30 4F 19>)
(  13,<2025-05-07T09:41:42.149-0400>,<karengarn>,<Karens-Laptop.local>,<peak>,<TopSpin 4.3.0>,
      <1D Peak picking
       data hash MD5: 64K
       E6 71 1C 70 FB 58 0D 2F 2F 96 B6 F4 0A 30 4F 19>)
(  14,<2025-05-07T09:41:43.485-0400>,<karengarn>,<Karens-Laptop.local>,<peak>,<TopSpin 4.3.0>,
      <1D Peak picking
       data hash MD5: 64K
       E6 71 1C 70 FB 58 0D 2F 2F 96 B6 F4 0A 30 4F 19>)
(  15,<2025-05-07T09:41:45.208-0400>,<karengarn>,<Karens-Laptop.local>,<peak>,<TopSpin 4.3.0>,
      <1D Peak picking
       data hash MD5: 64K
       E6 71 1C 70 FB 58 0D 2F 2F 96 B6 F4 0A 30 4F 19>)
(  16,<2025-05-07T09:41:46.560-0400>,<karengarn>,<Karens-Laptop.local>,<peak>,<TopSpin 4.3.0>,
      <1D Peak picking
       data hash MD5: 64K
       E6 71 1C 70 FB 58 0D 2F 2F 96 B6 F4 0A 30 4F 19>)
(  17,<2025-05-07T09:41:48.949-0400>,<karengarn>,<Karens-Laptop.local>,<peak>,<TopSpin 4.3.0>,
      <1D Peak picking
       data hash MD5: 64K
       E6 71 1C 70 FB 58 0D 2F 2F 96 B6 F4 0A 30 4F 19>)
(  18,<2025-05-07T09:41:50.703-0400>,<karengarn>,<Karens-Laptop.local>,<peak>,<TopSpin 4.3.0>,
      <1D Peak picking
       data hash MD5: 64K
       E6 71 1C 70 FB 58 0D 2F 2F 96 B6 F4 0A 30 4F 19>)
(  19,<2025-05-07T09:41:52.590-0400>,<karengarn>,<Karens-Laptop.local>,<peak>,<TopSpin 4.3.0>,
      <1D Peak picking
       data hash MD5: 64K
       E6 71 1C 70 FB 58 0D 2F 2F 96 B6 F4 0A 30 4F 19>)
(  20,<2025-05-07T09:41:54.750-0400>,<karengarn>,<Karens-Laptop.local>,<peak>,<TopSpin 4.3.0>,
      <1D Peak picking
       data hash MD5: 64K
       E6 71 1C 70 FB 58 0D 2F 2F 96 B6 F4 0A 30 4F 19>)
(  21,<2025-05-07T09:41:56.904-0400>,<karengarn>,<Karens-Laptop.local>,<peak>,<TopSpin 4.3.0>,
      <1D Peak picking
       data hash MD5: 64K
       E6 71 1C 70 FB 58 0D 2F 2F 96 B6 F4 0A 30 4F 19>)
(  22,<2025-05-07T09:42:00.727-0400>,<karengarn>,<Karens-Laptop.local>,<peak>,<TopSpin 4.3.0>,
      <1D Peak picking
       data hash MD5: 64K
       E6 71 1C 70 FB 58 0D 2F 2F 96 B6 F4 0A 30 4F 19>)
(  23,<2025-05-07T09:42:05.010-0400>,<karengarn>,<Karens-Laptop.local>,<dataserver>,<TopSpin 4.3.0>,
      <Delete all peak picking regions
       data hash MD5: 64K
       E6 71 1C 70 FB 58 0D 2F 2F 96 B6 F4 0A 30 4F 19>)
(  24,<2025-05-07T09:42:05.024-0400>,<karengarn>,<Karens-Laptop.local>,<dataserver>,<TopSpin 4.3.0>,
      <Delete peaks within defined region
       data hash MD5: 64K
       E6 71 1C 70 FB 58 0D 2F 2F 96 B6 F4 0A 30 4F 19>)
(  25,<2025-05-07T09:42:05.033-0400>,<karengarn>,<Karens-Laptop.local>,<dataserver>,<TopSpin 4.3.0>,
      <Delete peaks within defined region
       data hash MD5: 64K
       E6 71 1C 70 FB 58 0D 2F 2F 96 B6 F4 0A 30 4F 19>)
(  26,<2025-05-07T09:42:05.056-0400>,<karengarn>,<Karens-Laptop.local>,<dataserver>,<TopSpin 4.3.0>,
      <End of interactive peak picking
       data hash MD5: 64K
       E6 71 1C 70 FB 58 0D 2F 2F 96 B6 F4 0A 30 4F 19>)
(  27,<2025-05-07T09:42:46.467-0400>,<karengarn>,<Karens-Laptop.local>,<dataserver>,<TopSpin 4.3.0>,
      <INTEGRAL DELETE [5.384;5.254]
       data hash MD5: 64K
       E6 71 1C 70 FB 58 0D 2F 2F 96 B6 F4 0A 30 4F 19>)
(  28,<2025-05-07T09:42:46.472-0400>,<karengarn>,<Karens-Laptop.local>,<dataserver>,<TopSpin 4.3.0>,
      <INTEGRAL DELETE [5.209;5.113]
       data hash MD5: 64K
       E6 71 1C 70 FB 58 0D 2F 2F 96 B6 F4 0A 30 4F 19>)
(  29,<2025-05-07T09:42:46.476-0400>,<karengarn>,<Karens-Laptop.local>,<dataserver>,<TopSpin 4.3.0>,
      <INTEGRAL DELETE [5.006;4.927]
       data hash MD5: 64K
       E6 71 1C 70 FB 58 0D 2F 2F 96 B6 F4 0A 30 4F 19>)
(  30,<2025-05-07T09:42:46.481-0400>,<karengarn>,<Karens-Laptop.local>,<dataserver>,<TopSpin 4.3.0>,
      <INTEGRAL DELETE [4.244;3.877]
       data hash MD5: 64K
       E6 71 1C 70 FB 58 0D 2F 2F 96 B6 F4 0A 30 4F 19>)
(  31,<2025-05-07T09:42:46.488-0400>,<karengarn>,<Karens-Laptop.local>,<dataserver>,<TopSpin 4.3.0>,
      <INTEGRAL DELETE [3.623;3.510]
       data hash MD5: 64K
       E6 71 1C 70 FB 58 0D 2F 2F 96 B6 F4 0A 30 4F 19>)
(  32,<2025-05-07T09:42:46.492-0400>,<karengarn>,<Karens-Laptop.local>,<dataserver>,<TopSpin 4.3.0>,
      <INTEGRAL DELETE [2.461;2.342]
       data hash MD5: 64K
       E6 71 1C 70 FB 58 0D 2F 2F 96 B6 F4 0A 30 4F 19>)
(  33,<2025-05-07T09:42:46.496-0400>,<karengarn>,<Karens-Laptop.local>,<dataserver>,<TopSpin 4.3.0>,
      <INTEGRAL DELETE [2.342;2.190]
       data hash MD5: 64K
       E6 71 1C 70 FB 58 0D 2F 2F 96 B6 F4 0A 30 4F 19>)
(  34,<2025-05-07T09:42:46.513-0400>,<karengarn>,<Karens-Laptop.local>,<dataserver>,<TopSpin 4.3.0>,
      <INTEGRAL DELETE [2.190;2.026]
       data hash MD5: 64K
       E6 71 1C 70 FB 58 0D 2F 2F 96 B6 F4 0A 30 4F 19>)
(  35,<2025-05-07T09:42:46.525-0400>,<karengarn>,<Karens-Laptop.local>,<dataserver>,<TopSpin 4.3.0>,
      <INTEGRAL DELETE [1.913;1.761]
       data hash MD5: 64K
       E6 71 1C 70 FB 58 0D 2F 2F 96 B6 F4 0A 30 4F 19>)
(  36,<2025-05-07T09:42:46.535-0400>,<karengarn>,<Karens-Laptop.local>,<dataserver>,<TopSpin 4.3.0>,
      <INTEGRAL DELETE [1.761;1.687]
       data hash MD5: 64K
       E6 71 1C 70 FB 58 0D 2F 2F 96 B6 F4 0A 30 4F 19>)
(  37,<2025-05-07T09:42:46.545-0400>,<karengarn>,<Karens-Laptop.local>,<dataserver>,<TopSpin 4.3.0>,
      <INTEGRAL DELETE [1.687;1.603]
       data hash MD5: 64K
       E6 71 1C 70 FB 58 0D 2F 2F 96 B6 F4 0A 30 4F 19>)
(  38,<2025-05-07T09:42:46.601-0400>,<karengarn>,<Karens-Laptop.local>,<dataserver>,<TopSpin 4.3.0>,
      <INTEGRAL DELETE [1.591;1.405]
       data hash MD5: 64K
       E6 71 1C 70 FB 58 0D 2F 2F 96 B6 F4 0A 30 4F 19>)
(  39,<2025-05-07T09:42:46.605-0400>,<karengarn>,<Karens-Laptop.local>,<dataserver>,<TopSpin 4.3.0>,
      <INTEGRAL DEFINE [5.362;5.270]
       data hash MD5: 64K
       E6 71 1C 70 FB 58 0D 2F 2F 96 B6 F4 0A 30 4F 19>)
(  40,<2025-05-07T09:42:46.610-0400>,<karengarn>,<Karens-Laptop.local>,<dataserver>,<TopSpin 4.3.0>,
      <INTEGRAL DEFINE [5.180;5.141]
       data hash MD5: 64K
       E6 71 1C 70 FB 58 0D 2F 2F 96 B6 F4 0A 30 4F 19>)
(  41,<2025-05-07T09:42:46.614-0400>,<karengarn>,<Karens-Laptop.local>,<dataserver>,<TopSpin 4.3.0>,
      <INTEGRAL DEFINE [4.992;4.939]
       data hash MD5: 64K
       E6 71 1C 70 FB 58 0D 2F 2F 96 B6 F4 0A 30 4F 19>)
(  42,<2025-05-07T09:42:46.619-0400>,<karengarn>,<Karens-Laptop.local>,<dataserver>,<TopSpin 4.3.0>,
      <INTEGRAL DEFINE [4.015;3.936]
       data hash MD5: 64K
       E6 71 1C 70 FB 58 0D 2F 2F 96 B6 F4 0A 30 4F 19>)
(  43,<2025-05-07T09:42:46.623-0400>,<karengarn>,<Karens-Laptop.local>,<dataserver>,<TopSpin 4.3.0>,
      <INTEGRAL DEFINE [3.611;3.519]
       data hash MD5: 64K
       E6 71 1C 70 FB 58 0D 2F 2F 96 B6 F4 0A 30 4F 19>)
(  44,<2025-05-07T09:42:46.631-0400>,<karengarn>,<Karens-Laptop.local>,<dataserver>,<TopSpin 4.3.0>,
      <INTEGRAL DEFINE [2.422;2.350]
       data hash MD5: 64K
       E6 71 1C 70 FB 58 0D 2F 2F 96 B6 F4 0A 30 4F 19>)
(  45,<2025-05-07T09:42:46.636-0400>,<karengarn>,<Karens-Laptop.local>,<dataserver>,<TopSpin 4.3.0>,
      <INTEGRAL DEFINE [2.326;2.201]
       data hash MD5: 64K
       E6 71 1C 70 FB 58 0D 2F 2F 96 B6 F4 0A 30 4F 19>)
(  46,<2025-05-07T09:42:46.641-0400>,<karengarn>,<Karens-Laptop.local>,<dataserver>,<TopSpin 4.3.0>,
      <INTEGRAL DEFINE [2.180;2.027]
       data hash MD5: 64K
       E6 71 1C 70 FB 58 0D 2F 2F 96 B6 F4 0A 30 4F 19>)
(  47,<2025-05-07T09:42:46.645-0400>,<karengarn>,<Karens-Laptop.local>,<dataserver>,<TopSpin 4.3.0>,
      <INTEGRAL DEFINE [1.905;1.755]
       data hash MD5: 64K
       E6 71 1C 70 FB 58 0D 2F 2F 96 B6 F4 0A 30 4F 19>)
(  48,<2025-05-07T09:42:46.650-0400>,<karengarn>,<Karens-Laptop.local>,<dataserver>,<TopSpin 4.3.0>,
      <INTEGRAL DEFINE [1.755;1.702]
       data hash MD5: 64K
       E6 71 1C 70 FB 58 0D 2F 2F 96 B6 F4 0A 30 4F 19>)
(  49,<2025-05-07T09:42:46.654-0400>,<karengarn>,<Karens-Laptop.local>,<dataserver>,<TopSpin 4.3.0>,
      <INTEGRAL DEFINE [1.676;1.625]
       data hash MD5: 64K
       E6 71 1C 70 FB 58 0D 2F 2F 96 B6 F4 0A 30 4F 19>)
(  50,<2025-05-07T09:42:46.658-0400>,<karengarn>,<Karens-Laptop.local>,<dataserver>,<TopSpin 4.3.0>,
      <INTEGRAL DEFINE [1.592;1.408]
       data hash MD5: 64K
       E6 71 1C 70 FB 58 0D 2F 2F 96 B6 F4 0A 30 4F 19>)
##END=

$$ hash MD5
$$ 52 93 65 3B E2 51 AE 49 80 5E 84 7E 0D C6 E2 05
