# Supplementary material for: Development and Mechanistic Studies of Oxidative Prins-Semipinacol Cyclization Reactions
Source: Org Lett. 2026 Apr 13;28(16):5092–6. doi: 10.1021/acs.orglett.6c00814 (PMC13123410; doi:10.1021/acs.orglett.6c00814)
Supplement: Supplementary file 2 [file ol6c00814_si_002.zip › Prins FID Rev/10/HNMR/10/pdata/1/multipletHZ.txt]

# 2025-05-07 09:54:45 -0400 karengarn@Karens-Laptop.local
# TOPSPIN Multiplet Table
# /Volumes/NO NAME/MK2-3/10/pdata/1

1D TopSPIN Multiplet Table

----------------------------------------------------------------------
Number     Shift [Hz]    J [Hz]    M         Connection     Identifier
----------------------------------------------------------------------
     1      1604.1803    1.3823    2             J(1,0)               
     2      1598.6209    6.9287    2             J(2,0)               
     3      1548.4176    1.0202    2             J(3,0)               
     4      1490.0565    0.9902    2             J(4,0)               
     5      1192.9353    6.8775    2             J(5,0)               
     6      1072.3505    5.7771    2             J(6,0)               
     7       721.6918    1.0087    2             J(7,0)               
     8       722.0198    0.0000    1             J(8,0)               
     9       719.0361    5.9676    2             J(9,0)               
    10       716.0523    0.0000    1            J(10,0)               
----------------------------------------------------------------------


1D TopSPIN Multiplet Lines Table

--------------------------
Number       Position [Hz]
--------------------------
     1           1604.8714
     2           1603.4891
     3           1602.0853
     4           1595.1566
     5           1548.9277
     6           1547.9076
     7           1490.5516
     8           1489.5615
     9           1196.3740
    10           1189.4966
    11           1075.2390
    12           1069.4620
    13            722.1961
    14            721.1874
    15            722.0198
    16            722.0198
    17            716.0523
    18            716.0523
--------------------------
