# Supplementary material for: Development and Mechanistic Studies of Oxidative Prins-Semipinacol Cyclization Reactions
Source: Org Lett. 2026 Apr 13;28(16):5092–6. doi: 10.1021/acs.orglett.6c00814 (PMC13123410; doi:10.1021/acs.orglett.6c00814)
Supplement: Supplementary file 2 [file ol6c00814_si_002.zip › Prins FID Rev/10/HNMR/10/pdata/1/multiplet.txt]

# 2025-05-07 09:54:45 -0400 karengarn@Karens-Laptop.local
# TOPSPIN Multiplet Table
# /Volumes/NO NAME/MK2-3/10/pdata/1

1D TopSPIN Multiplet Table

----------------------------------------------------------------------
Number    Shift [ppm]    J [Hz]    M         Connection     Identifier
----------------------------------------------------------------------
     1         5.3432    1.3823    2             J(1,0)               
     2         5.3247    6.9287    2             J(2,0)               
     3         5.1574    1.0202    2             J(3,0)               
     4         4.9631    0.9902    2             J(4,0)               
     5         3.9734    6.8775    2             J(5,0)               
     6         3.5718    5.7771    2             J(6,0)               
     7         2.4038    1.0087    2             J(7,0)               
     8         2.4049    0.0000    1             J(8,0)               
     9         2.3950    5.9676    2             J(9,0)               
    10         2.3850    0.0000    1            J(10,0)               
----------------------------------------------------------------------


1D TopSPIN Multiplet Lines Table

--------------------------
Number      Position [ppm]
--------------------------
     1              5.3455
     2              5.3409
     3              5.3362
     4              5.3131
     5              5.1591
     6              5.1557
     7              4.9647
     8              4.9614
     9              3.9849
    10              3.9620
    11              3.5814
    12              3.5621
    13              2.4055
    14              2.4021
    15              2.4049
    16              2.4049
    17              2.3850
    18              2.3850
--------------------------
