# Supplementary material for: Development and Mechanistic Studies of Oxidative Prins-Semipinacol Cyclization Reactions
Source: Org Lett. 2026 Apr 13;28(16):5092–6. doi: 10.1021/acs.orglett.6c00814 (PMC13123410; doi:10.1021/acs.orglett.6c00814)
Supplement: Supplementary file 2 [file ol6c00814_si_002.zip › Prins FID Rev/10/HNMR/10/topshimreport]

New TopShim run:

version = topshim 2.0.0
date = 2024-01-20
time = 09:10:11.194
command = topshim  ordmax=6 tuneb tunea

FINE SHIMMING

Parameters:

probe = Z104275_0423
solvent = CDCl3
shim nucleus = 2H
nucleus optimised for = 1H
o1p (from lock) = 7.24 ppm

Results:


1D Shimming:
Iteration  1: FWHM Before= 0.4 Hz, Target= 0.4 Hz, After= 0.5 Hz
Iteration  2: FWHM Before= 0.5 Hz, Target= 0.3 Hz, After= 0.7 Hz
Iteration  3: FWHM Before= 0.7 Hz, Target= 0.4 Hz, After= 0.7 Hz
Iteration  4: FWHM Before= 0.7 Hz, Target= 0.5 Hz, After= 0.4 Hz
Shim succeeded

Lineshape quality factor (1D spectrum, spinning) = 0.511


Performing tune after shimming
tune lock level increase = 1.0

shim changes: 
Z	+11
Z2	-52
Z3	-88
Z4	+737
Z5	+975
Z6	-2622
X	-8
XZ	-176
Y	-4
YZ	+51

duration = 5 min 2 sec
completed successfully
finished Sat Jan 20 09:15:11 2024


========================================================================
