# Supplementary material for: Development and Mechanistic Studies of Oxidative Prins-Semipinacol Cyclization Reactions
Source: Org Lett. 2026 Apr 13;28(16):5092–6. doi: 10.1021/acs.orglett.6c00814 (PMC13123410; doi:10.1021/acs.orglett.6c00814)
Supplement: Supplementary file 2 [file ol6c00814_si_002.zip › Prins FID Rev/10/HNMR/10/shimvalues]

# Sat Jan 20 09:17:39 2024
#$$PROBEIDENTIFIER=Z104275_0423
#$$PROBENAME=PA BBO 300S1 BBF-H-D-05 Z
#$$SHIMID=313232
#
# Active Shim Gradients
#
Z           		2683            
Z2          		999             
Z3          		-2072           
Z4          		-858            
Z5          		11756           
Z6          		20513           
X           		1706            
XZ          		-2511           
XZ2         		-3715           
XZ3         		6918            
Y           		-3236           
YZ          		-1784           
YZ2         		-7015           
YZ3         		355             
XY          		-1440           
XYZ         		-735            
(X2-Y2)     		4076            
(X2-Y2)Z    		7463            
X3          		5269            
Y3          		-3653           
#
# Lock Parameter
#
FIELD		9202.483
LOCKPHASE		32.400  
LOCKPOWER		-30.000 
LOCKGAIN		118.984 
LOCKDC		-75.000 
LOCKSHIFT		7.240   
LOOPGAIN		-12.000 
LOOPTIME		0.400   
LOOPFILTER		100.000 
#
IEEE64_VERSION_CODE 1
#
# Shim currents 
#
SHIM_SETTING [1 ]  1301.46514730   
SHIM_SETTING [2 ]  494.60351317    
SHIM_SETTING [3 ]  -1089.96727729  
SHIM_SETTING [4 ]  -451.50468029   
SHIM_SETTING [5 ]  6183.41511402   
SHIM_SETTING [6 ]  897.49799998    
SHIM_SETTING [7 ]  -1320.78799997  
SHIM_SETTING [8 ]  -1954.05299996  
SHIM_SETTING [9 ]  2143.74499995   
SHIM_SETTING [10]  -757.47899998   
SHIM_SETTING [11]  -1701.99499996  
SHIM_SETTING [12]  -938.59099998   
SHIM_SETTING [13]  -3690.11999992  
SHIM_SETTING [14]  186.82400000    
SHIM_SETTING [15]  10789.64634183  
SHIM_SETTING [16]  3925.47699991   
SHIM_SETTING [17]  3638.88599992   
SHIM_SETTING [18]  -386.60999999   
SHIM_SETTING [19]  2771.65699994   
SHIM_SETTING [20]  -1921.45099996  
