# Supplementary material for: Development and Mechanistic Studies of Oxidative Prins-Semipinacol Cyclization Reactions
Source: Org Lett. 2026 Apr 13;28(16):5092–6. doi: 10.1021/acs.orglett.6c00814 (PMC13123410; doi:10.1021/acs.orglett.6c00814)
Supplement: Supplementary file 2 [file ol6c00814_si_002.zip › Prins FID Rev/10/HNMR/10/audita.txt]

##TITLE= Audit trail, TopSpin 3.6.5
##JCAMPDX= 5.01
##ORIGIN= Bruker BioSpin GmbH
##OWNER= nmr
$$ //10.226.35.45/2024/data/Floreancig/nmr/MK2-3/10/audita.txt
##AUDIT TRAIL=  $$ (NUMBER, WHEN, WHO, WHERE, PROCESS, VERSION, WHAT)
(   1,<2024-01-20 09:17:39.486 -0500>,<nmr>,<DESKTOP-RU2QM4L>,<go4>,<TopSpin 3.6.5>,
      <created by zg on data set with UUID '63c89854-b79e-11ee-b043-bc305bb881ea'
       started at 2024-01-20 09:15:40.233 -0500,
       POWCHK enabled, PULCHK disabled,
       completed at 2024-01-20 09:17:39.470 -0500

       configuration hash MD5:
       F3 AF 19 B6 67 AD D8 BA 77 B1 D4 74 E2 03 27 A3
       data hash MD5: 64K
       22 6F 4A 78 CE F1 19 5C 5B 69 34 61 7D A4 E0 E8>)
(   2,<2024-01-20 09:17:39.626 -0500>,<nmr>,<DESKTOP-RU2QM4L>,<audit>,<TopSpin 3.6.5>,
      <user comment:
       ICON-NMR User ID: Floreancig
       data hash MD5: 64K
       22 6F 4A 78 CE F1 19 5C 5B 69 34 61 7D A4 E0 E8>)
(   3,<2024-01-20 09:17:43.501 -0500>,<nmr>,<DESKTOP-RU2QM4L>,<dirdata>,<TopSpin 3.6.5>,
      <wrpa from 1 10 "MK2-3" "D:/2024/data/Floreancig/nmr"
       data hash MD5: 64K
       22 6F 4A 78 CE F1 19 5C 5B 69 34 61 7D A4 E0 E8>)
##END=

$$ hash MD5
$$ 96 50 DB 03 F6 7C 2B 2A FD 5C 61 33 3E 5E 23 3F
