# Supplementary material for: Development and Mechanistic Studies of Oxidative Prins-Semipinacol Cyclization Reactions
Source: Org Lett. 2026 Apr 13;28(16):5092–6. doi: 10.1021/acs.orglett.6c00814 (PMC13123410; doi:10.1021/acs.orglett.6c00814)
Supplement: Supplementary file 2 [file ol6c00814_si_002.zip › Prins FID Rev/19'/CNMR/11/pdata/1/peaklist.xml]

<?xml version="1.0" encoding="UTF-8"?>
<PeakList modified="2025-10-08T15:13:39">
  <PeakList1D>
    <PeakList1DHeader creator="nmr" date="2025-06-09T21:48:44" expNo="10" name="KRG-3-422-Fr7-24" owner="" procNo="1" source="G:/2025/data/Floreancig/nmr">
      <PeakPickDetails>F1=327.484192ppm, F2=-27.483534ppm, MI=0.00cm, MAXI=10000.00cm, PC=1.400
      </PeakPickDetails>
    </PeakList1DHeader>
    <Peak1D F1="222.1319026343581" intensity="5.437776" type="0"/>
    <Peak1D F1="132.6750856343581" intensity="11.11281" type="0"/>
    <Peak1D F1="130.9601196343581" intensity="12.25886" type="0"/>
    <Peak1D F1="77.51012263435813" intensity="124.7055" type="0"/>
    <Peak1D F1="77.39623063435812" intensity="7.099701" type="0"/>
    <Peak1D F1="77.19133563435813" intensity="124.6131" type="0"/>
    <Peak1D F1="76.87418163435812" intensity="128.0198" type="0"/>
    <Peak1D F1="73.36151763435812" intensity="12.51589" type="0"/>
    <Peak1D F1="63.70096063435812" intensity="14.18304" type="0"/>
    <Peak1D F1="45.54268063435812" intensity="7.899248" type="0"/>
    <Peak1D F1="40.298296634358124" intensity="12.52565" type="0"/>
    <Peak1D F1="38.437559634358124" intensity="13.68727" type="0"/>
    <Peak1D F1="38.13337163435812" intensity="13.34635" type="0"/>
    <Peak1D F1="34.62148863435812" intensity="12.2485" type="0"/>
    <Peak1D F1="32.33094963435812" intensity="12.40061" type="0"/>
    <Peak1D F1="22.383878634358123" intensity="15.0" type="0"/>
    <Peak1D F1="18.341316634358122" intensity="13.17176" type="0"/>
    <Peak1D F1="13.868636634358122" intensity="12.77225" type="0"/>
  </PeakList1D>
</PeakList>
