# Supplementary material for: Development and Mechanistic Studies of Oxidative Prins-Semipinacol Cyclization Reactions
Source: Org Lett. 2026 Apr 13;28(16):5092–6. doi: 10.1021/acs.orglett.6c00814 (PMC13123410; doi:10.1021/acs.orglett.6c00814)
Supplement: Supplementary file 2 [file ol6c00814_si_002.zip › Prins FID Rev/19'/CNMR/11/pdata/1/auditp.txt]

##TITLE= Audit trail, TopSpin 3.6.5
##JCAMPDX= 5.01
##ORIGIN= Bruker BioSpin GmbH
##OWNER= nmr
$$ G:/2025/data/Floreancig/nmr/KRG-3-422-Fr7-24/10/pdata/1/auditp.txt
##AUDIT TRAIL=  $$ (NUMBER, WHEN, WHO, WHERE, PROCESS, VERSION, WHAT)
(   1,<2025-06-09 21:48:41.302 -0400>,<nmr>,<DESKTOP-H5K5808>,<go4>,<TopSpin 3.6.5>,
      <created by zg on data set with UUID 'ca425802-458e-11f0-9e3a-0024818f58af'
       started at 2025-06-09 20:06:43.022 -0400,
       POWCHK enabled, PULCHK disabled,
       completed at 2025-06-09 21:48:41.280 -0400

       configuration hash MD5:
       18 96 68 F5 AB DC 71 47 49 99 B5 84 D3 52 26 6F
       data hash MD5: 64K
       A1 19 92 7F CD EC E2 7A 19 F6 F6 34 AB EC B2 E7>)
(   2,<2025-06-09 21:48:41.649 -0400>,<nmr>,<DESKTOP-H5K5808>,<audit>,<TopSpin 3.6.5>,
      <user comment:
       ICON-NMR User ID: Floreancig
       data hash MD5: 64K
       A1 19 92 7F CD EC E2 7A 19 F6 F6 34 AB EC B2 E7>)
(   3,<2025-06-09 21:48:43.022 -0400>,<nmr>,<DESKTOP-H5K5808>,<proc1d>,<TopSpin 3.6.5>,
      <Start of raw data processing
       ef LB = 1 FT_mod = 6 PKNL = 1 SI = 32K 
       data hash MD5: 32K
       2E 01 38 F7 06 8B 6A 20 1B 4D 33 A1 9C 56 8C B0>)
(   4,<2025-06-09 21:48:43.425 -0400>,<nmr>,<DESKTOP-H5K5808>,<proc1d>,<TopSpin 3.6.5>,
      <apk 
       data hash MD5: 32K
       22 8B 80 29 D2 8A 1F 47 70 88 07 73 BE EC 49 9A>)
(   5,<2025-06-09 21:48:43.833 -0400>,<nmr>,<DESKTOP-H5K5808>,<proc1d>,<TopSpin 3.6.5>,
      <abs ABSG = 5 
       data hash MD5: 32K
       F2 39 00 6E 67 BD F0 07 34 94 8D CF E5 07 0A EE>)
$$ C:/Users/maxok/Desktop/NMR Files/Karen's Project/KRG-3-422-Fr7-24/10/pdata/1/auditp.txt
(   6,<2025-10-08T15:13:39.926-0400>,<maxok>,<LAPTOP-H5U9OBBP>,<dataserver>,<TopSpin 4.4.0>,
      <Spectrum calibrated, SF was set. Old value: 100.612769 New value: 100.612750. Peak list modified: Yes
       data hash MD5: 32K
       F2 39 00 6E 67 BD F0 07 34 94 8D CF E5 07 0A EE>)
(   7,<2025-10-08T15:13:39.941-0400>,<maxok>,<LAPTOP-H5U9OBBP>,<dataserver>,<TopSpin 4.4.0>,
      <Spectrum calibrated, OFFSET was set. Old value: 327.484200 New value: 327.668029. Peak list modified: Yes
       data hash MD5: 32K
       F2 39 00 6E 67 BD F0 07 34 94 8D CF E5 07 0A EE>)
##END=

$$ hash MD5
$$ BF E5 6C 9A 25 97 FE 70 1E DE B0 86 46 BA 7B 99
