# Supplementary material for: Development and Mechanistic Studies of Oxidative Prins-Semipinacol Cyclization Reactions
Source: Org Lett. 2026 Apr 13;28(16):5092–6. doi: 10.1021/acs.orglett.6c00814 (PMC13123410; doi:10.1021/acs.orglett.6c00814)
Supplement: Supplementary file 2 [file ol6c00814_si_002.zip › Prins FID Rev/19'/CNMR/11/topshimreport]

New TopShim run:

version = topshim 2.0.0
date = 2025-06-09
time = 20:01:52.695
command = topshim  ordmax=6 tuneb tunea

FINE SHIMMING

Parameters:

probe = Z108618_0240
solvent = CDCl3
shim nucleus = 2H
nucleus optimised for = 13C
o1p (from lock) = 7.24 ppm

Results:


1D Shimming:
Iteration  1: FWHM Before=38.4 Hz, Target= 0.5 Hz, After= 0.2 Hz
Iteration  2: FWHM Before= 0.2 Hz, Target= 0.5 Hz, After= 1.0 Hz
Iteration  3: FWHM Before= 1.0 Hz, Target= 0.6 Hz, After= 1.8 Hz
Iteration  4: FWHM Before= 1.8 Hz, Target= 0.4 Hz, After= 1.9 Hz
Iteration  5: FWHM Before= 1.9 Hz, Target= 0.4 Hz, After= 1.0 Hz
Iteration  6: FWHM Before= 1.0 Hz, Target= 0.3 Hz, After= 0.3 Hz
Shim succeeded

Lineshape quality factor (1D spectrum, spinning) = 0.649


Performing tune after shimming
tune lock level increase = 1.1

shim changes: 
Z	-959
Z2	-1541
Z3	-1652
Z4	+3477
Z5	-15178
Z6	-64920
X	-17
XZ	+208
Y	-131
YZ	+198

duration = 4 min 38 sec
completed successfully
finished Mon Jun 09 20:06:29 2025


========================================================================
