# Supplementary material for: Development and Mechanistic Studies of Oxidative Prins-Semipinacol Cyclization Reactions
Source: Org Lett. 2026 Apr 13;28(16):5092–6. doi: 10.1021/acs.orglett.6c00814 (PMC13123410; doi:10.1021/acs.orglett.6c00814)
Supplement: Supplementary file 2 [file ol6c00814_si_002.zip › Prins FID Rev/19'/CNMR/11/shimvalues]

# Mon Jun 09 21:48:41 2025
#$$PROBEIDENTIFIER=Z108618_0240
#$$PROBENAME=PA BBO 400S1 BBF-H-D-05 Z PLUS
#$$SHIMID=313232
#
# Active Shim Gradients
#
Z           		-722            
Z2          		5010            
Z3          		-2216           
Z4          		-1103           
Z5          		-16974          
Z6          		-51260          
X           		3271            
XZ          		-27793          
XZ2         		22925           
XZ3         		1107            
Y           		-3075           
YZ          		-2198           
YZ2         		17644           
YZ3         		-2142           
XY          		-13451          
XYZ         		-4877           
(X2-Y2)     		-37312          
(X2-Y2)Z    		4875            
X3          		-2486           
Y3          		-2625           
#
# Lock Parameter
#
FIELD		-798.155
LOCKPHASE		331.275 
LOCKPOWER		-30.000 
LOCKGAIN		121.680 
LOCKDC		-75.000 
LOCKSHIFT		7.240   
LOOPGAIN		-12.000 
LOOPTIME		0.400   
LOOPFILTER		100.000 
#
IEEE64_VERSION_CODE 1
#
# Shim currents 
#
SHIM_SETTING [1 ]  -350.13504784   
SHIM_SETTING [2 ]  2479.87915203   
SHIM_SETTING [3 ]  -1165.79783720  
SHIM_SETTING [4 ]  -579.92465551   
SHIM_SETTING [5 ]  -8928.58430198  
SHIM_SETTING [6 ]  1720.62699994   
SHIM_SETTING [7 ]  -14618.90299951 
SHIM_SETTING [8 ]  12058.72499959  
SHIM_SETTING [9 ]  -19625.96899934 
SHIM_SETTING [10]  -7075.44699976  
SHIM_SETTING [11]  -1617.54299995  
SHIM_SETTING [12]  -1156.08299996  
SHIM_SETTING [13]  9280.95599969   
SHIM_SETTING [14]  -1126.44999996  
SHIM_SETTING [15]  -26962.71765460 
SHIM_SETTING [16]  2564.37099991   
SHIM_SETTING [17]  582.26199998    
SHIM_SETTING [18]  -2565.45799991  
SHIM_SETTING [19]  -1307.61399996  
SHIM_SETTING [20]  -1380.98099995  
