# Supplementary material for: Development and Mechanistic Studies of Oxidative Prins-Semipinacol Cyclization Reactions
Source: Org Lett. 2026 Apr 13;28(16):5092–6. doi: 10.1021/acs.orglett.6c00814 (PMC13123410; doi:10.1021/acs.orglett.6c00814)
Supplement: Supplementary file 2 [file ol6c00814_si_002.zip › Prins FID Rev/19'/CNMR/11/audita.txt]

##TITLE= Audit trail, TopSpin 3.6.5
##JCAMPDX= 5.01
##ORIGIN= Bruker BioSpin GmbH
##OWNER= nmr
$$ G:/2025/data/Floreancig/nmr/KRG-3-422-Fr7-24/10/audita.txt
##AUDIT TRAIL=  $$ (NUMBER, WHEN, WHO, WHERE, PROCESS, VERSION, WHAT)
(   1,<2025-06-09 21:48:41.302 -0400>,<nmr>,<DESKTOP-H5K5808>,<go4>,<TopSpin 3.6.5>,
      <created by zg on data set with UUID 'ca425802-458e-11f0-9e3a-0024818f58af'
       started at 2025-06-09 20:06:43.022 -0400,
       POWCHK enabled, PULCHK disabled,
       completed at 2025-06-09 21:48:41.280 -0400

       configuration hash MD5:
       18 96 68 F5 AB DC 71 47 49 99 B5 84 D3 52 26 6F
       data hash MD5: 64K
       A1 19 92 7F CD EC E2 7A 19 F6 F6 34 AB EC B2 E7>)
(   2,<2025-06-09 21:48:41.649 -0400>,<nmr>,<DESKTOP-H5K5808>,<audit>,<TopSpin 3.6.5>,
      <user comment:
       ICON-NMR User ID: Floreancig
       data hash MD5: 64K
       A1 19 92 7F CD EC E2 7A 19 F6 F6 34 AB EC B2 E7>)
##END=

$$ hash MD5
$$ BE 14 61 B6 45 3C 88 95 7A D3 19 CE F7 80 57 BB
